# Supplementary material for: Drivers of Regional Bacterial Community Structure and Diversity in the Northwest Atlantic Ocean
Source: Front Microbiol. 2019 Feb 21;10:281. doi: 10.3389/fmicb.2019.00281 (PMC6393369; doi:10.3389/fmicb.2019.00281)
Supplement: Supplementary file 2 [file Table_2.xls]

## Sheet: Sheet1
Station		Latitude	Longitude	Date	Salinity (psu)	Temperature (°C)	O2	Chl	NH3 (mmol/m3)	NO2	NO2NO3 (mmol/m3)	PO4	SiO4 (mmol/m3)	Bacteria/mL	Location	Water column depth (m)	Depth
(Season_Station_Depth)	Depth (m)						(ml/L)	(mg/m3)		(mmol/m3)		(mmol/m3)
Fall_BBL1_1	1	43.2498	-65.4805	2014-10-07	31.0657	15.2666	5.7103	0.550044	0.4	0	1.46	0.194	1	1660636	Coast	50	surface
Fall_BBL1_10	10	43.2498	-65.4805	2014-10-07	31.0655	15.2525	5.6955	0.56576	0.51	0	0.35	0.175	1.04	1614000	Coast	50	surface
Fall_BBL1_20	20	43.2498	-65.4805	2014-10-07	31.1252	14.5257	5.6956	0.400747	0.69	0.055	0.46	0.256	1.3	1774909	Coast	50	surface
Fall_BBL1_40	40	43.2498	-65.4805	2014-10-07	31.8783	9.5497	6.0375	0.271093	0.81	0.15	2.4	0.519	3.15	1342600	Coast	50	photic
Fall_BBL3_1	1	42.7604	-65.483	2014-10-07	32.999	16.8028	5.5793	0.491111	0.3	0.03	0	0.182	1.04	2436111	Shelf	100	surface
Fall_BBL3_20	20	42.7604	-65.483	2014-10-07	33.269	16.6766	5.5032	1.10846	0.4	0.055	0.13	0.216	1.2	2070182	Shelf	100	surface
Fall_BBL3_40	40	42.7604	-65.483	2014-10-07	33.8156	13.5852	5.0986	0.298595	0.46	0.19	5.37	0.546	3.45	1577933	Shelf	100	photic
Fall_BBL3_80	80	42.7604	-65.483	2014-10-07	34.0281	12.4639	4.7999	0.126816	0.38	0.15	7.86	0.697	5.22	1207300	Shelf	100	photic
Fall_BBL5_1	1	42.1319	-65.499	2014-10-06	34.4555	19.594	5.1976	0.3536	0.37	0	0	0.096	1.12	1923250	Shelf	200	surface
Fall_BBL5_20	20	42.1319	-65.499	2014-10-06	34.446	19.5775	5.1806	0.357529	0.35	0	0	0.102	1.14	2131545	Shelf	200	surface
Fall_BBL5_40	40	42.1319	-65.499	2014-10-06	34.4361	19.4854	5.1789	0.455751	0.36	0	0	0.114	1.16	1853167	Shelf	200	photic
Fall_BBL5_80	80	42.1319	-65.499	2014-10-06	35.3296	14.7067	4.1052	0.115435	0.51	0	8.31	0.607	4.22	775323	Shelf	200	photic
Fall_BBL7_1	1	41.8673	-65.3485	2014-10-05	34.6694	21.0192	5.1049	0.271093	0.34	0	1.13	0.097	0.96	1669615	Open	1800	surface
Fall_BBL7_20	20	41.8673	-65.3485	2014-10-05	34.6726	21.0304	5.0966	0.271093	0.37	0	0	0.098	1.18	1643077	Open	1800	surface
Fall_BBL7_80	80	41.8673	-65.3485	2014-10-05	34.6621	15.6133	4.9024	0.172871	0.32	0.145	4.46	0.409	2.96	1289294	Open	1800	photic
Fall_BBL7_250	250	41.8673	-65.3485	2014-10-05	35.4453	11.3972	3.1567	0	0.36	0	21.37	1.355	10.72	281840	Open	1800	deep
Fall_CSL1_1	1	46.9599	-60.2176	2014-09-30	28.9121	14.3423	5.8912	2.12942	0.63	0.02	0	0.198	0.56	2618800	Coast	80	surface
Fall_CSL1_20	20	46.9599	-60.2176	2014-09-30	29.0422	14.0164	5.8445	1.25431	1.54	0.05	0.1	0.25	0.74	2800200	Coast	80	surface
Fall_CSL1_40	40	46.9599	-60.2176	2014-09-30	31.1337	3.3707	6.2939	0.149298	3.51	0.3	6.34	1.017	10.9	1081133	Coast	80	photic
Fall_CSL1_60	60	46.9599	-60.2176	2014-09-30	31.9723	1.1585	6.4419	0.099176	2.97	0.22	8.31	1.132	11.72	762080	Coast	80	photic
Fall_CSL4_1	1	47.2713	-59.7816	2014-09-30	30.9807	9.3775	6.7561	1.6627	1	0	0	0.312	0.8	1587417	Shelf	460	surface
Fall_CSL4_20	20	47.2713	-59.7816	2014-09-30	31.3586	5.8942	7.2802	1.42934	0.74	0.12	1.49	0.55	1.92	1237750	Shelf	460	surface
Fall_CSL4_60	60	47.2713	-59.7816	2014-09-30	32.3379	0.9678	7.0504	0.032517	0.42	0.115	7.38	0.905	5.36	669567	Shelf	460	photic
Fall_CSL4_300	300	47.2713	-59.7816	2014-09-30	34.7908	6.0108	3.2121	0	0.27	0	22.05	1.652	21.74	439167	Shelf	460	deep
Fall_CSL6_1	1	47.5832	-59.3438	2014-10-01	31.0874	9.2433	6.6342	0.962613	0.36	0	0.2	0.325	1.13	1717273	Coast	250	surface
Fall_CSL6_20	20	47.5832	-59.3438	2014-10-01	31.3717	7.1718	6.9422	0.977198	0.39	0	0.71	0.403	1.43	1382000	Coast	250	surface
Fall_CSL6_60	60	47.5832	-59.3438	2014-10-01	32.2639	1.3724	7.2895	0.110557	0.98	0.14	4.65	0.76	3.64	631360	Coast	250	photic
Fall_CSL6_200	200	47.5832	-59.3438	2014-10-01	34.0466	5.4967	4.4822	0	0.32	0	15.66	1.281	15.14	541119	Coast	250	deep
Fall_GULD04_1	1	43.7891	-58.9003	2014-09-27	31.3435	16.5866	5.7132	0.216237	0.17	0	0	0.135	0.36	1137444	Open	2100	surface
Fall_GULD04_20	20	43.7891	-58.9003	2014-09-27	31.4415	16.3936	5.7248	0.255378	0	0	0	0.149	0.38	1016150	Open	2100	surface
Fall_GULD04_100	100	43.7891	-58.9003	2014-09-27	33.6884	6.3971	5.6464	0.026013	0.44	0	8.74	0.903	6.58	607921	Open	2100	deep
Fall_GULD04_250	250	43.7891	-58.9003	2014-09-27	35.2933	10.8165	3.5663	0	0.4	0	19.22	1.281	10.24	362400	Open	2100	deep
Fall_HL1_1	1	44.4001	-63.4499	2014-09-19	30.5347	17.2006	5.5165	0.546115	0.41	0	0	0.182	1.14	1259385	Coast	80	surface
Fall_HL1_20	20	44.4001	-63.4499	2014-09-19	30.5384	17.2247	5.5098	0.498969	0.36	0	0	0.172	0.7	1285769	Coast	80	surface
Fall_HL1_40	40	44.4001	-63.4499	2014-09-19	31.4847	6.9407	6.3884	0.333955	1.49	0.2	2.76	0.642	3.64	903696	Coast	80	photic
Fall_HL1_60	60	44.4001	-63.4499	2014-09-19	32.259	4.7504	6.371	0.138196	0.45	0.21	4.58	0.742	4.05	614882	Coast	80	photic
Fall_HL11_1	1	41.7754	-60.9054	2014-09-25	36.0212	23.6731	4.7573	0.156081	0.73	0	0	0.014	0.85	1204412	Open	4500	surface
Fall_HL11_20	20	41.7754	-60.9054	2014-09-25	36.0259	23.6875	4.7806	0.159332	0.27	0	0	0.025	0.72	1113588	Open	4500	surface
Station		Latitude	Longitude	Date	Salinity (psu)	Temperature (°C)	O2	Chl	NH3 (mmol/m3)	NO2	NO2NO3 (mmol/m3)	PO4	SiO4 (mmol/m3)	Bacteria/mL	Location		MLD
(Season_Station_Depth)	Depth (m)						(ml/L)	(mg/m3)		(mmol/m3)		(mmol/m3)
Fall_HL11_80	80	41.7754	-60.9054	2014-09-25	36.3764	19.231	4.1707	0.1768	0.35	0.08	4.27	0.256	2.13	503286	Open	4500	photic
Fall_HL11_250	250	41.7754	-60.9054	2014-09-25	35.8161	14.0721	3.738	0	0.36	0.015	13.97	0.866	5.65	226160	Open	4500	deep
Fall_HL2_1	1	44.2659	-63.3187	2014-09-20	30.5707	17.6059	5.4616	0.234121	0.43	0	0	0.1	0.46	1346909	Coast	150	surface
Fall_HL2_20	20	44.2659	-63.3187	2014-09-20	31.2246	16.9764	5.6272	0.408604	0.46	0	0	0.19	0.46	1166692	Coast	150	surface
Fall_HL2_40	40	44.2659	-63.3187	2014-09-20	32.3743	4.8336	6.289	0.139822	0.38	0.135	4.68	0.736	4.54	788704	Coast	150	photic
Fall_HL2_80	80	44.2659	-63.3187	2014-09-20	32.8258	4.4029	5.6141	0.042272	0.42	0	8.3	0.975	8.86	641152	Coast	150	photic
Fall_HL4_1	1	43.4806	-62.4494	2014-09-20	31.6264	18.1601	5.3839	0.188598	0.39	0	0	0.07	0.44	1586857	Shelf	90	surface
Fall_HL4_20	20	43.4806	-62.4494	2014-09-20	31.9581	18.3993	5.3764	0.24225	0.32	0.015	0	0.072	0.55	2283556	Shelf	90	surface
Fall_HL4_40	40	43.4806	-62.4494	2014-09-20	32.8467	7.7145	6.7302	1.02095	0.38	0.04	0	0.375	1.75	1773455	Shelf	90	photic
Fall_HL4_60	60	43.4806	-62.4494	2014-09-20	33.1817	6.1628	5.812	0.118686	0.33	0.06	5.14	0.752	4.24	840577	Shelf	90	photic
Fall_HL6_1	1	42.8342	-61.7319	2014-09-21	33.9336	19.9698	5.274	0.231804	0.28	0.015	0	0.031	0.7	1809643	Open	1100	surface
Fall_HL6_20	20	42.8342	-61.7319	2014-09-21	34.1071	20.1636	5.2478	0.227875	0.28	0.03	0	0.041	0.62	1906462	Open	1100	surface
Fall_HL6_80	80	42.8342	-61.7319	2014-09-21	34.2325	10.9593	5.0292	0.055279	0.25	0.04	7.32	0.673	4.36	773393	Open	1100	photic
Fall_HL6_250	250	42.8342	-61.7319	2014-09-21	35.1402	8.2685	3.4569	0	0.3	0.035	24.04	1.59	14.66	239240	Open	1100	deep
Fall_HL8_1	1	42.363	-61.3413	2014-09-23	35.0337	20.9704	5.1894	0.223947	0.3	0.03	0	0.032	0.64	1762769	Open	3500	surface
Fall_HL8_20	20	42.363	-61.3413	2014-09-23	35.0311	20.9733	5.185	0.235733	0.3	0.015	0	0.041	0.6	1687308	Open	3500	surface
Fall_HL8_100	100	42.363	-61.3413	2014-09-23	35.7791	15.1736	4.1661	0.050401	0.25	0.045	9.25	0.589	3.27	362820	Open	3500	deep
Fall_HL8_250	250	42.363	-61.3413	2014-09-23	35.524	12.0326	3.4035	0	0.26	0.045	19.49	1.227	9.14	258540	Open	3500	deep
Fall_LL4_1	1	45.1522	-59.1735	2014-10-01	30.1823	15.8879	5.6817	0.38896	0.26	0	0	0.14	0.2	2322500	Shelf	80	surface
Fall_LL4_20	20	45.1522	-59.1735	2014-10-01	30.2758	15.7491	5.6828	0.471466	0.34	0	0	0.154	0.19	2224375	Shelf	80	surface
Fall_LL4_40	40	45.1522	-59.1735	2014-10-01	32.0182	3.0362	7.0997	0.193475	1.3	0.18	3.82	0.715	2.96	798583	Shelf	80	photic
Fall_LL4_80	80	45.1522	-59.1735	2014-10-01	32.4774	2.2236	6.3354	0.035769	0.29	0	8.27	0.948	8.55	667567	Shelf	80	photic
Fall_LL7_1	1	44.1304	-58.1822	2014-10-02	32.1513	17.0334	5.5704	0.373244	0.33	0	0.26	0.114	0.35	886091	Open	850	surface
Fall_LL7_20	20	44.1304	-58.1822	2014-10-02	32.2417	17.1318	5.5746	0.385031	0.55	0	0	0.121	0.35	921650	Open	850	surface
Fall_LL7_80	80	44.1304	-58.1822	2014-10-02	33.8493	8.7338	5.6268	0.151203	0.46	0.12	5.14	0.613	3.69	779731	Open	850	photic
Fall_LL7_250	250	44.1304	-58.1822	2014-10-02	35.2563	9.9283	3.1211	0	0.29	0	22.92	1.464	12.63	268040	Open	850	deep
Fall_LL9_1	1	43.4738	-57.5264	2014-10-03	35.5118	20.9292	5.0609	0.239662	0.34	0.065	0	0.01	0.49	1188278	Open	3775	surface
Fall_LL9_20	20	43.4738	-57.5264	2014-10-03	35.509	20.9375	5.0535	0.239662	0.3	0	0	0.014	0.51	1462000	Open	3775	surface
Fall_LL9_80	80	43.4738	-57.5264	2014-10-03	36.0247	16.9733	4.3619	0.152829	0.27	0.13	4.26	0.294	1.77	738885	Open	3775	photic
Fall_LL9_250	250	43.4738	-57.5264	2014-10-03	35.6457	13.3397	4.1697	0	0.3	0.03	13	0.805	5.26	328560	Open	3775	deep
Fall_STAB01_1	1	45.9962	-59.5334	2014-09-29	29.1231	14.1255	5.979	1.67728	0.39	0.06	0	0.195	0.64	1923375	Coast	50	surface
Fall_STAB01_10	10	45.9962	-59.5334	2014-09-29	29.1311	14.1119	5.9632	1.67728	0.52	0.065	0	0.201	0.68	1978714	Coast	50	surface
Fall_STAB01_20	20	45.9962	-59.5334	2014-09-29	29.3535	13.6116	5.8684	0.962613	0.84	0.08	0	0.242	0.99	1686500	Coast	50	surface
Fall_STAB01_40	40	45.9962	-59.5334	2014-09-29	30.1705	11.4609	6.1095	0.495892	1.45	0.135	1.04	0.41	2.19	1450400	Coast	50	photic
Fall_STAB05_1	1	46.4161	-58.8835	2014-09-30	30.4089	13.2826	6.0734	0.685497	0.32	0	0	0.178	0.26	2574286	Shelf	380	surface
Fall_STAB05_20	20	46.4161	-58.8835	2014-09-30	30.8063	10.6789	6.2336	0.860518	0.43	0.045	0.26	0.264	0.62	1950556	Shelf	380	surface
Fall_STAB05_80	80	46.4161	-58.8835	2014-09-30	32.6796	1.5888	6.5184	0.035769	0.68	0	9.59	0.995	7.9	599793	Shelf	380	photic
Fall_STAB05_300	300	46.4161	-58.8835	2014-09-30	34.8324	5.7629	2.9943	0	0.51	0.04	22.44	1.807	32.15	611526	Shelf	380	deep
Spring_BBL1_1	1	43.2495	-65.4803	2014-04-10	31.3037	1.7595	7.70302	1.71795	0.84	0.115	5.22	0.704	5.65	552250	Coast	50	surface
Spring_BBL1_10	10	43.2495	-65.4803	2014-04-10	31.3023	1.7494	7.71466	1.90201	0.78	0.12	5.24	0.701	5.42	675939	Coast	50	surface
Spring_BBL1_20	20	43.2495	-65.4803	2014-04-10	31.3044	1.758	7.69858	1.88668	0.78	0.12	5.42	0.704	5.42	635000	Coast	50	surface
Spring_BBL1_40	40	43.2495	-65.4803	2014-04-10	31.6102	1.9476	7.46799	1.68727	0.78	0.11	5.84	0.724	5.41	355200	Coast	50	photic
Spring_BBL2_1	1	42.9997	-65.4813	2014-04-10	31.4568	1.9027	7.81527	3.65053	0.74	0.105	3.88	0.613	3.38	464881	Shelf	110	surface
Spring_BBL2_20	20	42.9997	-65.4813	2014-04-10	31.4597	1.9072	7.80445	3.35339	0.78	0.105	3.8	0.595	4.09	782107	Shelf	110	surface
Spring_BBL2_40	40	42.9997	-65.4813	2014-04-10	31.6946	1.935	7.69526	2.92891	1.21	0.12	3.58	0.574	2.61	363900	Shelf	110	photic
Spring_BBL2_80	80	42.9997	-65.4813	2014-04-10	32.3427	3.5052	6.44931	0.78228	1.01	0.135	7.96	0.858	7.1	701867	Shelf	110	photic
Station		Latitude	Longitude	Date	Salinity (psu)	Temperature (°C)	O2	Chl	NH3 (mmol/m3)	NO2	NO2NO3 (mmol/m3)	PO4	SiO4 (mmol/m3)	Bacteria/mL	Location		MLD
(Season_Station_Depth)	Depth (m)						(ml/L)	(mg/m3)		(mmol/m3)		(mmol/m3)
Spring_BBL5_1	1	42.133	-65.5007	2014-04-11	33.7562	7.7956	6.52381	2.88646	1.06	0.17	4.33	0.482	1.52	821895	Shelf	200	surface
Spring_BBL5_20	20	42.133	-65.5007	2014-04-11	34.0541	8.4364	6.16164	2.37752	1.18	0.285	6.66	0.572	2.42	744975	Shelf	200	surface
Spring_BBL5_40	40	42.133	-65.5007	2014-04-11	34.1705	8.7185	5.99162	2.07074	1.59	0.215	7.42	0.61	2.8	885758	Shelf	200	photic
Spring_BBL5_80	80	42.133	-65.5007	2014-04-11	35.1335	11.2047	4.92163	0.638258	1.01	0.385	12.22	0.764	5.78	282940	Shelf	200	photic
Spring_BBL7_1	1	41.8662	-65.3494	2014-04-11	33.4313	6.9141	6.72595	3.39584	0.93	0.14	5.66	0.587	2.45	797909	Open	1800	surface
Spring_BBL7_20	20	41.8662	-65.3494	2014-04-11	33.6725	7.0312	6.06592	2.24335	0.71	0.13	9.5	0.806	4.65	792758	Open	1800	surface
Spring_BBL7_80	80	41.8662	-65.3494	2014-04-11	35.2723	11.9765	5.44577	0.598214	0.68	0.36	8.72	0.599	3.08	613660	Open	1800	photic
Spring_BBL7_250	250	41.8662	-65.3494	2014-04-11	35.3018	10.7695	3.70819	0	0.46	0.04	19.23	1.235	10.01	183360	Open	1800	deep
Spring_CSL1_1	1	46.9582	-60.2164	2014-04-19	29.8531	-0.134	9.00334	9.35212	0.71	0.065	0	0.378	0.12	976900	Coast	80	surface
Spring_CSL1_20	20	46.9582	-60.2164	2014-04-19	30.025	-0.3695	8.9441	10.5644	0.55	0	0.3	0.383	0.16	969700	Coast	80	surface
Spring_CSL1_40	40	46.9582	-60.2164	2014-04-19	31.0419	-1.0923	8.6663	14.2014	0.68	0.055	1.74	0.569	1.94	567850	Coast	80	photic
Spring_CSL1_60	60	46.9582	-60.2164	2014-04-19	31.5146	-0.5657	7.89551	8.31299	1.21	0.09	4.46	0.716	4.32	671886	Coast	80	photic
Spring_CSL4_1	1	47.2704	-59.7838	2014-04-19	30.4696	-0.4311	9.1999	12.4695	0.43	0	0	0.455	0.15	862800	Shelf	460	surface
Spring_CSL4_20	20	47.2704	-59.7838	2014-04-19	30.7666	-1.0314	8.77318	15.76	0.8	0.03	0.76	0.49	0.94	916955	Shelf	460	surface
Spring_CSL4_60	60	47.2704	-59.7838	2014-04-19	31.6363	-1.4653	7.88109	0.812958	0.8	0.125	6.48	0.834	6.7	553024	Shelf	460	photic
Spring_CSL4_300	300	47.2704	-59.7838	2014-04-19	34.742	5.9857	3.11555	0	0.21	0	23.21	1.658	25.67	307000	Shelf	460	deep
Spring_CSL6_1	1	47.5793	-59.3418	2014-04-20	31.2601	-0.6031	8.72429	8.83255	0.69	0.085	1.91	0.57	3.24	927393	Coast	250	surface
Spring_CSL6_20	20	47.5793	-59.3418	2014-04-20	31.7717	-0.2715	8.13776	2.20879	0.94	0.125	5.03	0.718	5.16	741324	Coast	250	surface
Spring_CSL6_60	60	47.5793	-59.3418	2014-04-20	32.2978	0.3371	7.69513	0.259862	0.88	0.16	6.44	0.768	5.96	557372	Coast	250	photic
Spring_CSL6_200	200	47.5793	-59.3418	2014-04-20	34.5386	7.0486	4.21311	0	0.56	0	17.23	1.262	13.75	258160	Coast	250	deep
Spring_GULD04_1	1	43.7905	-58.9008	2014-04-07	32.2813	1.7715	8.03425	3.1836	0.92	0.16	2.5	0.51	1.97	711460	Open	2100	surface
Spring_GULD04_20	20	43.7905	-58.9008	2014-04-07	34.8062	7.4904	4.27571	2.17811	0.72	0.025	18.42	1.228	10.27	978280	Open	2100	surface
Spring_GULD04_100	100	43.7905	-58.9008	2014-04-07	32.5811	2.6922	7.64272	0.935668	1.25	0.15	2.58	0.471	1.79	307580	Open	2100	deep
Spring_GULD04_250	250	43.7905	-58.9008	2014-04-07	35.045	11.4902	5.14703	0	1.02	0.25	8.93	0.628	3.9	235960	Open	2100	deep
Spring_HL1_1	1	44.4002	-63.4503	2014-04-13	31.29	0.303	8.82382	11.084	0.52	0.03	0	0.408	0	691962	Coast	80	surface
Spring_HL1_20	20	44.4002	-63.4503	2014-04-13	31.2944	0.2447	8.81393	11.7767	0.58	0.035	0	0.42	0	583226	Coast	80	surface
Spring_HL1_40	40	44.4002	-63.4503	2014-04-13	31.6159	0.566	8.03	5.73048	1.24	0.085	2.94	0.622	1.78	617897	Coast	80	photic
Spring_HL1_60	60	44.4002	-63.4503	2014-04-13	32.7485	4.1155	6.67795	0.705586	1.68	0.1	5.19	0.69	3.6	697548	Coast	80	photic
Spring_HL2_1	1	44.2667	-63.3168	2014-04-05	31.2337	-0.5783	8.91353	9.69849	0.68	0.05	0.69	0.46	0.6	735100	Coast	150	surface
Spring_HL2_20	20	44.2667	-63.3168	2014-04-05	31.269	-0.8022	8.77515	10.5644	0.58	0.065	1.02	0.498	0.92	587240	Coast	150	surface
Spring_HL2_40	40	44.2667	-63.3168	2014-04-05	31.2926	-0.8244	8.43239	8.19246	0.64	0.08	2.22	0.569	1.5	610860	Coast	150	photic
Spring_HL2_80	80	44.2667	-63.3168	2014-04-05	31.3972	-0.4019	8.32811	7.68309	1.4	0.09	2.6	0.588	1.78	733720	Coast	150	photic
Spring_HL4_1	1	43.4802	-62.4515	2014-04-14	32.7717	5.3551	6.9751	0.319129	2	0.09	2.13	0.481	0.38	338490	Shelf	90	surface
Spring_HL4_20	20	43.4802	-62.4515	2014-04-14	32.7916	5.3574	6.97143	0.355601	2.17	0.1	2.38	0.497	0.68	339714	Shelf	90	surface
Spring_HL4_40	40	43.4802	-62.4515	2014-04-14	32.9768	5.6101	6.68725	0.20865	2.63	0.13	3.18	0.527	0.86	513488	Shelf	90	photic
Spring_HL4_60	60	43.4802	-62.4515	2014-04-14	34.3104	9.2627	4.53295	0.127652	2.74	0.185	12.24	1.077	6.56	774212	Shelf	90	photic
Spring_HL5.5_1	1	42.9402	-61.8308	2014-04-14	33.2898	6.942	6.91921	2.02473	0.97	0.16	2.94	0.458	1.21	984069	Open	460	surface
Spring_HL5.5_20	20	42.9402	-61.8308	2014-04-14	33.3766	7.0203	6.82997	1.51854	0.95	0.16	2.6	0.45	0.96	1238650	Open	460	surface
Spring_HL5.5_80	80	42.9402	-61.8308	2014-04-14	35.0301	11.2201	5.3398	0.524284	1.37	0.325	9.88	0.659	3.1	645111	Open	460	photic
Spring_HL5.5_250	250	42.9402	-61.8308	2014-04-14	35.2932	10.1418	3.07775	0	0.67	0.03	23.47	1.508	12.21	327920	Open	460	deep
Spring_HL8_1	1	42.3633	-61.3449	2014-04-15	33.5302	7.9107	7.17381	2.45421	0.69	0.02	0.1	0.263	0	2183692	Open	3500	surface
Spring_HL8_20	20	42.3633	-61.3449	2014-04-15	33.5337	7.859	7.13824	2.43887	0	0	0.18	0.249	0	2105929	Open	3500	surface
Spring_HL8_100	100	42.3633	-61.3449	2014-04-15	35.5083	13.0148	4.93963	0.259862	0	0	9.92	0.641	3.96	502060	Open	3500	deep
Spring_HL8_250	250	42.3633	-61.3449	2014-04-15	35.2709	10.1657	3.23363	0	0	0	18.76	1.293	9.71	240060	Open	3500	deep
Spring_LHB2_1	1	44.0864	-63.9026	2014-04-13	31.2328	1.2014	8.57424	8.65937	0.69	0.04	0.34	0.406	0.25	719926	Coast	140	surface
Spring_LHB2_20	20	44.0864	-63.9026	2014-04-13	31.4017	0.5785	8.47668	10.5644	1.05	0.06	1.08	0.482	0.08	599000	Coast	140	surface
Spring_LHB2_40	40	44.0864	-63.9026	2014-04-13	31.4357	0.2993	8.29616	10.9108	1.58	0.1	1.8	0.554	0.56	608793	Coast	140	photic
Station		Latitude	Longitude	Date	Salinity (psu)	Temperature (°C)	O2	Chl	NH3 (mmol/m3)	NO2	NO2NO3 (mmol/m3)	PO4	SiO4 (mmol/m3)	Bacteria/mL	Location		MLD
(Season_Station_Depth)	Depth (m)						(ml/L)	(mg/m3)		(mmol/m3)		(mmol/m3)
Spring_LHB2_80	80	44.0864	-63.9026	2014-04-13	31.9081	1.3256	7.58492	2.30082	1.67	0.09	4.08	0.686	2.98	546722	Coast	140	photic
Spring_LHB4_1	1	43.379	-63.6671	2014-04-13	32.1467	3.1324	7.62919	1.84066	1.57	0.07	1.72	0.441	0.76	911333	Shelf	200	surface
Spring_LHB4_20	20	43.379	-63.6671	2014-04-13	32.2368	3.3381	7.52721	1.65659	1.18	0.07	1.83	0.444	0.84	1030870	Shelf	200	surface
Spring_LHB4_40	40	43.379	-63.6671	2014-04-13	32.2681	3.2974	7.40083	1.62591	1.37	0.07	2.14	0.476	1.07	1030625	Shelf	200	photic
Spring_LHB4_80	80	43.379	-63.6671	2014-04-13	33.6185	6.6741	4.55288	0.997024	1.8	0.15	13.8	1.162	10.3	1011710	Shelf	200	photic
Spring_LHB6.0_1	1	42.6657	-63.415	2014-04-12	34.6162	10.4308	6.41549	2.80157	0.65	0.23	3.72	0.363	0.58	1682526	Open	1000	surface
Spring_LHB6.0_20	20	42.6657	-63.415	2014-04-12	34.6351	10.4658	6.39112	2.73031	1.1	0.265	3.87	0.372	0.68	1695211	Open	1000	surface
Spring_LHB6.0_80	80	42.6657	-63.415	2014-04-12	35.2438	11.9178	5.40916	0.656494	0.95	0.41	8.59	0.594	2.78	475660	Open	1000	photic
Spring_LHB6.0_250	250	42.6657	-63.415	2014-04-12	35.3955	11.0641	3.09595	0	0.48	0.04	22.45	1.401	12.12	246600	Open	1000	deep
Spring_LHB6.7_1	1	42.193	-63.2525	2014-04-12	35.7367	13.3807	5.37231	0.492371	0.63	0.17	9.98	0.58	3.68	507760	Open	2400	surface
Spring_LHB6.7_20	20	42.193	-63.2525	2014-04-12	35.7616	13.3687	5.34843	0.460458	0.53	0.165	10.1	0.581	3.68	473020	Open	2400	surface
Spring_LHB6.7_80	80	42.193	-63.2525	2014-04-12	35.7796	13.353	5.29871	0.433104	0.59	0.17	9.46	0.577	3.62	488340	Open	2400	photic
Spring_LHB6.7_250	250	42.193	-63.2525	2014-04-12	35.8587	13.6265	5.12679	0	0.62	0.125	9	0.595	3.48	381220	Open	2400	deep
Spring_LL4_1	1	45.158	-59.175	2014-04-18	31.6872	1.1636	8.20017	4.66928	1.26	0.15	3.8	0.67	2.34	565651	Shelf	80	surface
Spring_LL4_20	20	45.158	-59.175	2014-04-18	31.6875	1.14	8.2026	5.05131	0.86	0.135	3.76	0.664	2.36	902440	Shelf	80	surface
Spring_LL4_40	40	45.158	-59.175	2014-04-18	31.6876	1.1158	8.13963	4.88152	1.35	0.12	3.32	0.624	1.94	881320	Shelf	80	photic
Spring_LL4_80	80	45.158	-59.175	2014-04-18	32.1286	1.2516	6.95419	1.16575	0.85	0.145	8.52	0.982	9.2	715939	Shelf	80	photic
Spring_LL7_1	1	44.1322	-58.1749	2014-04-18	32.445	3.3385	8.03007	5.3909	0.56	0.035	0.36	0.342	0.48	699324	Open	850	surface
Spring_LL7_20	20	44.1322	-58.1749	2014-04-18	32.4458	3.3322	8.0032	5.68803	0.49	0.035	0	0.277	0.54	780571	Open	850	surface
Spring_LL7_80	80	44.1322	-58.1749	2014-04-18	33.0148	4.5277	7.00902	0.644231	1.51	0.135	3.14	0.437	2.27	601943	Open	850	photic
Spring_LL7_250	250	44.1322	-58.1749	2014-04-18	34.9151	7.4957	4.03484	0	1.44	0.045	21.02	1.282	12.93	224360	Open	850	deep
Spring_LL9_1	1	43.469	-57.5314	2014-04-17	32.4566	3.7852	8.18478	2.41954	0.58	0	0.42	0.322	0.42	646805	Open	3775	surface
Spring_LL9_20	20	43.469	-57.5314	2014-04-17	32.4709	3.809	8.06916	2.67422	0.64	0	0.3	0.318	0.41	667125	Open	3775	surface
Spring_LL9_80	80	43.469	-57.5314	2014-04-17	32.9963	4.5282	7.06902	0.442222	1.26	0.09	2.47	0.47	1.33	528209	Open	3775	photic
Spring_LL9_250	250	43.469	-57.5314	2014-04-17	34.8727	6.6692	4.3207	0	1.14	0.055	18.94	1.277	12.04	218600	Open	3775	deep
Spring_STAB01_1	1	45.9986	-59.5289	2014-04-20	30.6089	-0.1209	9.20533	14.0282	0.85	0.055	0.1	0.398	0	837370	Coast	50	surface
Spring_STAB01_10	10	45.9986	-59.5289	2014-04-20	30.6478	-0.2069	9.23902	14.8941	0.84	0.05	0.12	0.416	0	1051889	Coast	50	surface
Spring_STAB01_20	20	45.9986	-59.5289	2014-04-20	30.7836	-0.3912	9.29269	17.4919	0.7	0	0.2	0.431	0	817875	Coast	50	surface
Spring_STAB01_40	40	45.9986	-59.5289	2014-04-20	31.1482	-0.94	8.30507	6.53699	1.2	0.085	3.52	0.694	3.58	677625	Coast	50	photic
Spring_STAB05_1	1	46.4196	-58.8754	2014-04-20	31.1768	-0.5074	9.09734	13.5086	0.57	0	0.52	0.473	1	1103300	Shelf	380	surface
Spring_STAB05_20	20	46.4196	-58.8754	2014-04-20	31.1833	-0.5049	9.05928	14.8941	0.56	0	0.8	0.496	1.02	898750	Shelf	380	surface
Spring_STAB05_80	80	46.4196	-58.8754	2014-04-20	31.8466	-0.632	8.08623	0.177801	0.84	0.145	5.65	0.758	5.35	652381	Shelf	380	photic
Spring_STAB05_300	300	46.4196	-58.8754	2014-04-20	34.7512	6.0958	3.32954	0	0.71	0	23	1.662	25.12	376600	Shelf	380	deep
Spring_TB01_1	1	43.8149	-60.2549	2014-04-06	32.149	2.5464	7.5183	2.38863						593380	Shelf	50	surface
Spring_TB01_10	10	43.8149	-60.2549	2014-04-06	32.148	2.5426	7.48093	2.149						775560	Shelf	50	surface
Spring_TB01_20	20	43.8149	-60.2549	2014-04-06	32.1488	2.5428	7.48945	2.06144						500560	Shelf	50	surface
Spring_TB01_40	40	43.8149	-60.2549	2014-04-06	32.3657	2.9587	7.30062	1.69893						648420	Shelf	50	photic
