# Supplementary material for: Drivers of Regional Bacterial Community Structure and Diversity in the Northwest Atlantic Ocean
Source: Front Microbiol. 2019 Feb 21;10:281. doi: 10.3389/fmicb.2019.00281 (PMC6393369; doi:10.3389/fmicb.2019.00281)
Supplement: Supplementary file 4 [file Table_5.xlsx]

## Sheet: Season
Multilevel pattern analysis
---------------------------
Association function: r.g
Significance level (alpha): 0.05
Total number of species: 390
Selected number of species: 298
Number of species associated to 1 group: 298
List of species associated to each combination:
Group fall #sps. 169
Species	stat	p.value
f__Rhodobacteraceae.534690	0.472	0.0001	***
g__Synechococcus.831789	0.445	0.0001	***
f__Rhodobacteraceae.574650	0.439	0.0001	***
g__Synechococcus.404788	0.436	0.0001	***
g__Alteromonas.552227	0.419	0.0001	***
f__Flavobacteriaceae.859512	0.413	0.0001	***
c__Alphaproteobacteria.335943	0.405	0.0001	***
f__Rhodobacteraceae.569286	0.402	0.0001	***
g__Erythrobacter.593720	0.398	0.0001	***
f__Verrucomicrobiaceae.161217	0.394	0.0001	***
f__Rhodobacteraceae.347362	0.394	0.0001	***
c__Alphaproteobacteria.586736	0.39	0.0001	***
c__Alphaproteobacteria.347364	0.378	0.0001	***
g__Alteromonas.565946	0.371	0.0001	***
g__Coraliomargarita.807632	0.36	0.0001	***
g__Synechococcus.557211	0.347	0.0001	***
f__Piscirickettsiaceae.839107	0.345	0.0001	***
f__Pelagibacteraceae.307744	0.341	0.0001	***
f__SAR86.1712363	0.34	0.0001	***
o__Rhizobiales.674956	0.338	0.0001	***
f__HTCC2089.569669	0.334	0.0001	***
f__Rhodospirillaceae.535304	0.333	0.0001	***
f__Verrucomicrobiaceae.155913	0.328	0.0001	***
g__Balneola.318137	0.325	0.0001	***
f__Rhodobacteraceae.547612	0.325	0.0001	***
f__Flavobacteriaceae.1108367	0.325	0.0001	***
f__Erythrobacteraceae.582344	0.321	0.0001	***
f__Verrucomicrobiaceae.New.ReferenceOTU6	0.315	0.0001	***
f__Vibrionaceae.111168	0.311	0.0001	***
o__Actinomycetales.270517	0.31	0.0001	***
f__Rhodobacteraceae.318340	0.308	0.0001	***
f__Rhodobacteraceae.229420	0.302	0.0001	***
g__Alcanivorax.818315	0.299	0.0001	***
c__Alphaproteobacteria.347218	0.297	0.0001	***
g__Fluviicola.826195	0.295	0.0001	***
o__Rickettsiales.New.CleanUp.ReferenceOTU5	0.289	0.0001	***
f__Rhodospirillaceae.829989	0.288	0.0001	***
g__Synechococcus.231908	0.286	0.0001	***
f__Cryomorphaceae.232905	0.284	0.0001	***
g__Glaciecola.807112	0.281	0.0001	***
Unassigned.New.ReferenceOTU215	0.277	0.0001	***
f__Flavobacteriaceae.4475224	0.276	0.0001	***
f__Rhodobacteraceae.536793	0.274	0.0001	***
g__Synechococcus.550168	0.274	0.0001	***
f__Rhodobacteraceae.807443	0.273	0.0001	***
g__Prochlorococcus.227663	0.27	0.0001	***
o__Kiloniellales.1108696	0.264	0.0001	***
o__PB19.545632	0.264	0.0001	***
g__Alcanivorax.789725	0.264	0.0001	***
f__Pelagibacteraceae.311349	0.263	0.0001	***
g__Plesiocystis.New.ReferenceOTU37	0.263	0.0001	***
f__Pirellulaceae.938327	0.26	0.0001	***
o__Rickettsiales.324708	0.259	0.0001	***
f__Flavobacteriaceae.264786	0.258	0.0001	***
c__Alphaproteobacteria.356368	0.255	0.0001	***
f__Pelagibacteraceae.556042	0.255	0.0001	***
f__OM27.New.ReferenceOTU82	0.253	0.0001	***
f__Pelagibacteraceae.346578	0.252	0.0001	***
f__Pelagibacteraceae.352844	0.251	0.0001	***
g__Lewinella.344629	0.251	0.0001	***
f__Pelagibacteraceae.352278	0.251	0.0001	***
f__Flavobacteriaceae.697681	0.25	0.0001	***
f__Verrucomicrobiaceae.544574	0.249	0.0001	***
f__NS9.118269	0.249	0.0001	***
f__Pelagibacteraceae.321861	0.248	0.0001	***
g__Verrucomicrobium.580739	0.245	0.0001	***
o__CL500.15.813173	0.245	0.0001	***
g__Tenacibaculum.748706	0.243	0.0001	***
f__OM27.577706	0.241	0.0001	***
f__Flavobacteriaceae.592771	0.241	0.0001	***
f__OM27.New.ReferenceOTU164	0.24	0.0001	***
o__Rickettsiales.234239	0.24	0.0001	***
f__Pelagibacteraceae.660076	0.235	0.0001	***
f__Cyanobacteriaceae.3415753	0.233	0.0001	***
f__Rhodobacteraceae.135302	0.233	0.0001	***
f__Pelagibacteraceae.564801	0.231	0.0001	***
f__Pelagibacteraceae.320187	0.227	0.0001	***
f__Synechococcaceae.2352826	0.227	0.0001	***
g__Nocardioides.257075	0.225	0.0001	***
g__Verrucomicrobium.New.ReferenceOTU96	0.225	0.0001	***
f__Pelagibacteraceae.326484	0.224	0.0001	***
f__Pelagibacteraceae.343006	0.224	0.0001	***
f__Aurantimonadaceae.800554	0.221	0.0001	***
o__agg27.242961	0.22	0.0001	***
f__OM27.New.ReferenceOTU28	0.219	0.0001	***
f__Pelagibacteraceae.345461	0.217	0.0001	***
f__SAR86.337129	0.215	0.0001	***
f__Rhodobacteraceae.166927	0.215	0.0001	***
f__Pelagibacteraceae.356463	0.214	0.0001	***
f__Halomonadaceae.554937	0.213	0.0001	***
f__Flavobacteriaceae.New.ReferenceOTU81	0.212	0.0001	***
f__Piscirickettsiaceae.311213	0.204	0.0001	***
g__Methylobacterium.261182	0.202	0.0001	***
f__OM27.228868	0.202	0.0001	***
o__Rickettsiales.533072	0.201	0.0003	***
f__Verrucomicrobiaceae.846727	0.2	0.0003	***
f__Hyphomicrobiaceae.New.ReferenceOTU18	0.2	0.0002	***
f__OM27.New.ReferenceOTU51	0.199	0.0001	***
f__Flavobacteriaceae.124751	0.198	0.0001	***
Unassigned.New.ReferenceOTU55	0.198	0.0001	***
o__Sphingobacteriales.248998	0.197	0.0001	***
c__Gammaproteobacteria.814067	0.196	0.0001	***
g__Pseudoalteromonas.935060	0.194	0.0001	***
g__Pseudomonas.170417	0.194	0.0001	***
g__Nocardioides.559914	0.193	0.0001	***
f__OM27.New.ReferenceOTU69	0.193	0.0005	***
o__Spirobacillales.584994	0.192	0.0001	***
f__Cryomorphaceae.583651	0.192	0.0001	***
g__JTB248.153017	0.191	0.0001	***
g__Vibrio.228086	0.19	0.0001	***
g__Pseudoalteromonas.8965	0.19	0.0001	***
g__Vibrio.567653	0.188	0.0001	***
g__Polaribacter.547018	0.188	0.0001	***
f__Flavobacteriaceae.542823	0.187	0.001	***
f__OM27.New.ReferenceOTU4	0.187	0.0001	***
g__Lewinella.259026	0.184	0.0006	***
g__Vibrio.230384	0.184	0.0001	***
f__OM27.160388	0.183	0.0006	***
o__agg27.1110857	0.183	0.0001	***
f__Flavobacteriaceae.617834	0.182	0.0009	***
g__Synechococcus.202572	0.181	0.0001	***
f__Rhodobacteraceae.580223	0.181	0.0001	***
g__Pseudoalteromonas.40554	0.176	0.0001	***
f__Pelagibacteraceae.327828	0.174	0.0005	***
f__OM27.New.ReferenceOTU75	0.169	0.0008	***
o__GMD14H09.New.ReferenceOTU24	0.168	0.0001	***
g__Nocardioides.1131858	0.168	0.0001	***
g__Verrucomicrobium.New.ReferenceOTU8	0.167	0.0001	***
g__Aquimarina.New.ReferenceOTU144	0.166	0.0001	***
f__OM27.New.ReferenceOTU90	0.164	0.0001	***
g__Trichodesmium.New.ReferenceOTU57	0.163	0.0001	***
g__Verrucomicrobium.587060	0.163	0.0001	***
f__OM27.590339	0.16	0.003	**
f__Pelagibacteraceae.234504	0.159	0.0025	**
f__OM27.New.ReferenceOTU23	0.159	0.0001	***
g__Pelagicoccus.New.ReferenceOTU122	0.158	0.0001	***
c__Deltaproteobacteria.New.ReferenceOTU31	0.158	0.0025	**
g__Alteromonas.580254	0.157	0.0009	***
g__Luteolibacter.156413	0.156	0.0002	***
f__Flavobacteriaceae.311600	0.154	0.0041	**
g__Methylobacterium.542475	0.152	0.001	***
f__Rhodobacteraceae.30068	0.145	0.0073	**
g__Nitrospina.813870	0.143	0.0003	***
g__Oleibacter.160907	0.142	0.0092	**
f__OM27.816752	0.139	0.0001	***
g__Pseudoalteromonas.526534	0.135	0.0001	***
f__Nocardioidaceae.New.ReferenceOTU79	0.132	0.0001	***
f__Caulobacteraceae.810889	0.131	0.0001	***
f__Verrucomicrobiaceae.154124	0.129	0.0001	***
o__agg27.828348	0.126	0.0214	*
g__Luteolibacter.140683	0.121	0.0001	***
g__Pseudoalteromonas.New.ReferenceOTU21	0.12	0.0001	***
f__OM27.New.ReferenceOTU52	0.119	0.0001	***
f__OM27.New.ReferenceOTU34	0.118	0.0044	**
o__Spirobacillales.New.ReferenceOTU167	0.117	0.0219	*
f__Vibrionaceae.1562631	0.115	0.0001	***
o__WCHB1.41.New.ReferenceOTU62	0.114	0.0211	*
o__Alteromonadales.New.ReferenceOTU152	0.112	0.0076	**
f__OM27.New.ReferenceOTU163	0.112	0.0324	*
f__Nostocaceae.569165	0.11	0.0001	***
g__Pseudoalteromonas.555829	0.109	0.0001	***
g__Rubritalea.New.ReferenceOTU176	0.108	0.0027	**
f__Rhodobacteraceae.1110598	0.105	0.0013	**
g__Pseudoalteromonas.1931738	0.104	0.0001	***
g__Sphingobium.585708	0.102	0.0493	*
f__OM27.581583	0.098	0.0001	***
g__Ralstonia.783719	0.079	0.0105	*
o__S1198.New.ReferenceOTU54	0.072	0.0002	***
f__OM27.New.ReferenceOTU1303	0.07	0.0089	**
Group spring #sps. 129
Species	stat	p.value
g__Flavobacterium.689465	0.58	0.0001	***
g__Ulvibacter.774258	0.577	0.0001	***
f__Rhodobacteraceae.272142	0.562	0.0001	***
f__Cryomorphaceae.666579	0.552	0.0001	***
f__Rhodobacteraceae.645011	0.551	0.0001	***
f__NS9.1001040	0.539	0.0001	***
f__NS9.590564	0.488	0.0001	***
o__Flavobacteriales.1112328	0.488	0.0001	***
f__Cryomorphaceae.172515	0.478	0.0001	***
g__Polaribacter.586650	0.475	0.0001	***
o__Flavobacteriales.146541	0.468	0.0001	***
f__NS11.12.164181	0.462	0.0001	***
o__Flavobacteriales.834306	0.459	0.0001	***
f__Pelagibacteraceae.New.ReferenceOTU14	0.436	0.0001	***
f__Rhodobacteraceae.804483	0.432	0.0001	***
f__Rhodobacteraceae.714708	0.431	0.0001	***
f__Pelagibacteraceae.52749	0.429	0.0001	***
f__Flavobacteriaceae.659486	0.426	0.0001	***
f__Saprospiraceae.242559	0.424	0.0001	***
g__Polaribacter.28929	0.417	0.0001	***
f__Oceanospirillaceae.535135	0.415	0.0001	***
f__Flavobacteriaceae.512681	0.407	0.0001	***
f__Pelagibacteraceae.1144814	0.407	0.0001	***
f__Flavobacteriaceae.1000656	0.406	0.0001	***
f__Pelagibacteraceae.830091	0.404	0.0001	***
f__SAR86.685508	0.403	0.0001	***
f__Cryomorphaceae.590041	0.398	0.0001	***
c__Alphaproteobacteria.804449	0.396	0.0001	***
f__Flavobacteriaceae.537283	0.395	0.0001	***
f__Rhodobacteraceae.785501	0.393	0.0001	***
g__Polaribacter.3228682	0.391	0.0001	***
o__Flavobacteriales.587244	0.389	0.0001	***
f__Pelagibacteraceae.4432601	0.387	0.0001	***
f__Flavobacteriaceae.691928	0.387	0.0001	***
f__Pelagibacteraceae.1011514	0.375	0.0001	***
f__Flammeovirgaceae.919715	0.374	0.0001	***
f__Flavobacteriaceae.660687	0.373	0.0001	***
f__Cryomorphaceae.784642	0.369	0.0001	***
o__Flavobacteriales.4295701	0.368	0.0001	***
o__Flavobacteriales.294793	0.366	0.0001	***
g__HTCC.571659	0.363	0.0001	***
f__Colwelliaceae.583907	0.361	0.0001	***
f__Rhodobacteraceae.703006	0.358	0.0001	***
f__Moraxellaceae.580411	0.354	0.0001	***
g__Crocinitomix.162765	0.34	0.0001	***
f__Rhodobacteraceae.692164	0.34	0.0001	***
g__Pseudoalteromonas.827726	0.34	0.0001	***
f__Alteromonadaceae.814389	0.338	0.0001	***
o__Flavobacteriales.825156	0.337	0.0001	***
o__Oceanospirillales.1712364	0.334	0.0001	***
g__Rubritalea.805384	0.329	0.0001	***
f__Flavobacteriaceae.636896	0.327	0.0001	***
g__Sphingomonas.580992	0.324	0.0001	***
Unassigned.New.ReferenceOTU12	0.321	0.0001	***
g__Fluviicola.249254	0.318	0.0001	***
f__Saprospiraceae.681312	0.314	0.0001	***
f__Oceanospirillaceae.970344	0.313	0.0001	***
o__Actinomycetales.759855	0.312	0.0001	***
o__Flavobacteriales.613128	0.312	0.0001	***
g__Marinicella.240274	0.31	0.0001	***
g__Pseudoruegeria.45295	0.307	0.0001	***
g__Polaribacter.81397	0.306	0.0001	***
f__Flavobacteriaceae.1136524	0.304	0.0001	***
g__Ulvibacter.543487	0.304	0.0001	***
g__Winogradskyella.278602	0.302	0.0001	***
g__JTB248.155856	0.295	0.0001	***
o__Flavobacteriales.4419588	0.288	0.0001	***
f__Alteromonadaceae.31197	0.282	0.0001	***
g__Pseudomonas.189563	0.28	0.0001	***
f__Pelagibacteraceae.1016465	0.28	0.0001	***
f__Pelagibacteraceae.637092	0.278	0.0001	***
Unassigned.New.ReferenceOTU477	0.274	0.0001	***
o__Thiohalorhabdales.4406969	0.271	0.0001	***
g__Fluviicola.4365041	0.263	0.0001	***
f__Oceanospirillaceae.931438	0.263	0.0001	***
g__Saprospira.578339	0.262	0.0001	***
g__Saprospira.105211	0.261	0.0001	***
f__Flavobacteriaceae.644693	0.258	0.0001	***
f__Rhodobacteraceae.730637	0.258	0.0001	***
f__Flavobacteriaceae.268530	0.257	0.0001	***
f__Flavobacteriaceae.586530	0.254	0.0001	***
f__Pelagibacteraceae.787847	0.253	0.0001	***
g__Polaribacter.1140679	0.247	0.0001	***
g__JTB248.310713	0.242	0.0001	***
o__Alteromonadales.534841	0.241	0.0001	***
f__Colwelliaceae.New.ReferenceOTU202	0.236	0.0001	***
f__Colwelliaceae.244479	0.229	0.0001	***
f__Flavobacteriaceae.263652	0.226	0.0001	***
f__Flavobacteriaceae.279006	0.219	0.0001	***
o__Flavobacteriales.969060	0.218	0.0001	***
f__Rhodobacteraceae.316226	0.217	0.0002	***
f__SAR86.4481238	0.214	0.0002	***
f__SAR86.564740	0.206	0.0001	***
f__Flavobacteriaceae.542904	0.202	0.0001	***
g__Loktanella.585648	0.194	0.0001	***
f__SAR86.650699	0.193	0.0004	***
f__Colwelliaceae.81146	0.193	0.0001	***
g__HTCC2207.536760	0.191	0.0001	***
f__Rhodobacteraceae.113817	0.191	0.0001	***
f__Rhodobacteraceae.81400	0.189	0.0001	***
f__Colwelliaceae.239225	0.185	0.0001	***
f__Rhodobacteraceae.4443632	0.184	0.0001	***
f__Colwelliaceae.254533	0.181	0.0001	***
f__Colwelliaceae.806640	0.181	0.0001	***
Unassigned.New.ReferenceOTU171	0.172	0.0001	***
o__agg27.579975	0.171	0.001	***
f__Lentisphaeraceae.535916	0.166	0.0001	***
g__Crocinitomix.1140343	0.159	0.001	***
g__Fluviicola.832894	0.159	0.0015	**
f__OM60.630330	0.155	0.0049	**
o__Syntrophobacterales.792011	0.152	0.0034	**
o__Flavobacteriales.156530	0.152	0.0024	**
f__Colwelliaceae.233487	0.149	0.0005	***
f__NS9.831425	0.147	0.0001	***
o__Arctic97B.4.4259472	0.145	0.0036	**
Unassigned.New.ReferenceOTU103	0.143	0.0004	***
g__Flavobacterium.808597	0.139	0.0001	***
o__Flavobacteriales.585674	0.134	0.0023	**
g__Fluviicola.228555	0.133	0.0176	*
g__HTCC2207.96014	0.129	0.0195	*
f__Flavobacteriaceae.2450	0.116	0.0326	*
f__Piscirickettsiaceae.New.ReferenceOTU185	0.115	0.002	**
o__Oceanospirillales.533354	0.113	0.0375	*
g__Saprospira.New.ReferenceOTU248	0.108	0.0019	**
f__Oxalobacteraceae.808372	0.107	0.0001	***
g__Loktanella.New.ReferenceOTU39	0.106	0.0454	*
g__JTB248.810334	0.104	0.03	*
f__Colwelliaceae.79265	0.103	0.0023	**
g__Methylobacterium.1074248	0.092	0.0001	***
---
Signif. codes: 0 ‘***’ 0.001 ‘**’ 0.01 ‘*’ 0.05 ‘.’ 0.1 ‘ ’ 1

## Sheet: Depth
Multilevel pattern analysis
---------------------------
Association function: r.g
Significance level (alpha): 0.05
Total number of species: 390
Selected number of species: 272
Number of species associated to 1 group: 272
Number of species associated to 2 groups: 0
List of species associated to each combination:
Group Deep #sps. 95
Species	stat	p.value
f__Pelagibacteraceae.826141	0.755	0.0001	***
f__Pelagibacteraceae.543492	0.731	0.0001	***
f__Pelagibacteraceae.833636	0.674	0.0001	***
f__Pelagibacteraceae.556020	0.662	0.0001	***
f__Pelagibacteraceae.826648	0.661	0.0001	***
o__Thiohalorhabdales.833015	0.629	0.0001	***
f__Pelagibacteraceae.839550	0.593	0.0001	***
f__Piscirickettsiaceae.831455	0.575	0.0001	***
f__Pelagibacteraceae.838668	0.574	0.0001	***
g__Nitrospina.558386	0.572	0.0001	***
f__ZA3409c.814290	0.559	0.0001	***
f__Flammeovirgaceae.837890	0.547	0.0001	***
f__SAR86.829879	0.513	0.0001	***
f__JTB38.831410	0.513	0.0001	***
f__SAR86.125125	0.51	0.0001	***
f__Pelagibacteraceae.839475	0.497	0.0001	***
f__JTB38.559828	0.472	0.0001	***
o__agg27.New.ReferenceOTU169	0.456	0.0001	***
f__SAR324.834526	0.442	0.0001	***
f__OM27.New.ReferenceOTU4404	0.438	0.0001	***
f__SAR324.4471661	0.437	0.0001	***
f__JTB38.838458	0.434	0.0001	***
f__A714017.832702	0.433	0.0001	***
f__SAR324.6258	0.432	0.0001	***
f__OM27.819433	0.431	0.0001	***
p__Planctomycetes.819298	0.408	0.0001	***
o__agg27.788551	0.407	0.0001	***
f__Thiohalorhabdaceae.837317	0.397	0.0001	***
o__Rickettsiales.347274	0.397	0.0001	***
f__JTB38.4469414	0.374	0.0001	***
f__SAR86.567623	0.372	0.0001	***
o__Oceanospirillales.533354	0.37	0.0001	***
f__Alteromonadaceae.1108694	0.37	0.0001	***
g__SargSea.WGS.834856	0.366	0.0001	***
f__Verrucomicrobiaceae.846727	0.365	0.0001	***
f__JTB38.659717	0.361	0.0001	***
f__JTB38.593056	0.351	0.0001	***
p__Planctomycetes.New.ReferenceOTU38	0.351	0.0001	***
f__OM27.New.ReferenceOTU125	0.339	0.0001	***
f__JTB38.2188457	0.331	0.0001	***
g__Saprospira.New.ReferenceOTU63	0.324	0.0001	***
o__Acidimicrobiales.592877	0.318	0.0001	***
f__Lentisphaeraceae.535916	0.293	0.0001	***
g__Oleibacter.160907	0.292	0.0001	***
f__OM27.160388	0.29	0.0001	***
g__SargSea.WGS.828796	0.285	0.0001	***
o__agg27.579975	0.277	0.0001	***
c__Pla3.555348	0.272	0.0001	***
o__agg27.New.ReferenceOTU106	0.27	0.0001	***
f__JTB38.838777	0.27	0.0001	***
c__Deltaproteobacteria.New.ReferenceOTU100	0.268	0.0001	***
g__Sphingomonas.580992	0.262	0.0003	***
o__CL500.15.565890	0.257	0.0001	***
g__Alteromonas.565946	0.256	0.0004	***
f__OM27.New.ReferenceOTU73	0.255	0.0002	***
f__Rhodobacteraceae.569286	0.255	0.0001	***
g__BD2.13.New.ReferenceOTU396	0.235	0.0001	***
g__Saprospira.4352353	0.233	0.0008	***
f__Halomonadaceae.554937	0.229	0.0007	***
g__Pseudoalteromonas.40554	0.228	0.0001	***
f__Colwelliaceae.806640	0.227	0.0006	***
o__Alteromonadales.New.ReferenceOTU152	0.225	0.0001	***
f__OM27.4339479	0.221	0.0009	***
g__Pseudoalteromonas.935060	0.219	0.001	***
g__Pseudoalteromonas.8965	0.219	0.0007	***
f__SAR86.4481238	0.215	0.0018	**
f__Colwelliaceae.233487	0.21	0.0016	**
g__Saprospira.New.ReferenceOTU248	0.21	0.0001	***
g__Pseudomonas.170417	0.21	0.0004	***
f__Alteromonadaceae.814389	0.208	0.003	**
f__Colwelliaceae.244479	0.204	0.0008	***
f__Colwelliaceae.79265	0.202	0.0001	***
f__Erythrobacteraceae.582344	0.2	0.0016	**
g__Pseudoalteromonas.561543	0.198	0.0013	**
f__Rhodobacteraceae.4377968	0.198	0.0027	**
o__Oceanospirillales.4324285	0.198	0.0001	***
f__Moraxellaceae.580411	0.194	0.0036	**
c__.Lentisphaeria..New.ReferenceOTU104	0.191	0.0001	***
g__Alteromonas.580254	0.175	0.0073	**
f__JTB38.111722	0.174	0.0138	*
f__OM27.New.ReferenceOTU117	0.173	0.0102	*
g__Pseudoalteromonas.827726	0.172	0.011	*
g__Pseudoalteromonas.New.ReferenceOTU21	0.167	0.008	**
f__Colwelliaceae.New.ReferenceOTU202	0.164	0.0126	*
g__Methylobacterium.542475	0.163	0.0162	*
g__Saprospira.105211	0.161	0.0203	*
g__Pseudoalteromonas.526534	0.156	0.0115	*
g__Methylobacterium.261182	0.154	0.0228	*
g__Ralstonia.783719	0.152	0.0008	***
f__Flavobacteriaceae.586530	0.15	0.0303	*
g__Alteromonas.552227	0.148	0.0313	*
g__Nocardioides.559914	0.143	0.0287	*
f__Nocardioidaceae.New.ReferenceOTU79	0.139	0.0238	*
g__Leeuwenhoekiella.636147	0.135	0.0067	**
f__NS9.831425	0.131	0.0469	*
Group Photic #sps. 63
Species	stat	p.value
g__HTCC.571659	0.383	0.0001	***
f__Pelagibacteraceae.830091	0.373	0.0001	***
o__Flavobacteriales.146541	0.352	0.0001	***
f__Pelagibacteraceae.52749	0.352	0.0001	***
g__Pseudoruegeria.45295	0.332	0.0001	***
f__Verrucomicrobiaceae.3603504	0.327	0.0001	***
f__Pelagibacteraceae.1144814	0.327	0.0001	***
f__Pelagibacteraceae.4432601	0.327	0.0001	***
f__Pelagibacteraceae.New.ReferenceOTU14	0.319	0.0001	***
f__OM27.New.ReferenceOTU69	0.306	0.0001	***
f__Pelagibacteraceae.1011514	0.304	0.0002	***
f__Cryomorphaceae.573049	0.293	0.0001	***
f__Pelagibacteraceae.1016465	0.29	0.0002	***
o__Oceanospirillales.1712364	0.288	0.0001	***
f__Pirellulaceae.149272	0.288	0.0001	***
f__Pelagibacteraceae.637092	0.288	0.0002	***
f__OM27.New.ReferenceOTU22	0.287	0.0001	***
f__OM60.630330	0.279	0.0001	***
c__Gemm.2.148154	0.263	0.0003	***
f__Syntrophobacteraceae.560172	0.262	0.0002	***
o__Arctic97B.4.32593	0.259	0.0003	***
f__Piscirickettsiaceae.311213	0.255	0.0003	***
f__Flavobacteriaceae.691928	0.252	0.0003	***
f__NS9.1001040	0.248	0.0004	***
o__Acidimicrobiales.New.ReferenceOTU29	0.245	0.0003	***
f__OM27.590339	0.243	0.0005	***
o__Sphingobacteriales.248998	0.241	0.0001	***
f__Flavobacteriaceae.1000656	0.239	0.0007	***
f__Hyphomicrobiaceae.New.ReferenceOTU18	0.233	0.0008	***
g__Nitrospina.813870	0.229	0.0001	***
c__Pla3.579236	0.228	0.0004	***
f__Cryomorphaceae.590041	0.221	0.0015	**
f__Rhodobacteraceae.316226	0.215	0.0027	**
f__Flavobacteriaceae.542823	0.214	0.0019	**
Unassigned.New.ReferenceOTU171	0.213	0.001	***
c__Deltaproteobacteria.New.ReferenceOTU31	0.206	0.0018	**
f__OM27.New.ReferenceOTU34	0.202	0.0006	***
f__Verrucomicrobiaceae.564853	0.2	0.0047	**
f__OM27.New.ReferenceOTU4	0.198	0.001	***
f__SAR86.685508	0.197	0.0039	**
f__OM27.New.ReferenceOTU28	0.193	0.0032	**
f__JTB38.351152	0.191	0.0063	**
f__Rhodobacteraceae.645555	0.182	0.0098	**
o__WCHB1.41.New.ReferenceOTU62	0.18	0.0034	**
f__Verrucomicrobiaceae.544574	0.177	0.0117	*
f__Verrucomicrobiaceae.154124	0.176	0.0038	**
g__Pelagicoccus.New.ReferenceOTU122	0.175	0.0038	**
Unassigned.New.ReferenceOTU103	0.172	0.0048	**
f__OM27.New.ReferenceOTU119	0.172	0.0139	*
o__Actinomycetales.759855	0.171	0.0128	*
f__OM27.New.ReferenceOTU163	0.166	0.0112	*
f__Cryomorphaceae.784642	0.162	0.0176	*
o__Syntrophobacterales.792011	0.162	0.019	*
o__Myxococcales.816157	0.158	0.0145	*
f__OM27.New.ReferenceOTU23	0.15	0.018	*
g__Luteolibacter.140683	0.15	0.016	*
Unassigned.New.ReferenceOTU477	0.149	0.0331	*
g__Persicirhabdus.809179	0.143	0.0401	*
o__Flavobacteriales.294793	0.14	0.0447	*
f__OM27.New.ReferenceOTU52	0.139	0.0189	*
g__Luteolibacter.156413	0.137	0.0481	*
c__Gammaproteobacteria.814067	0.134	0.0414	*
f__OM27.New.ReferenceOTU165	0.123	0.0361	*
Group Surface #sps. 114
Species	stat	p.value
f__Flavobacteriaceae.636896	0.414	0.0001	***
c__Alphaproteobacteria.335943	0.384	0.0001	***
f__Rhodobacteraceae.804483	0.383	0.0001	***
g__Synechococcus.404788	0.377	0.0001	***
g__Coraliomargarita.807632	0.369	0.0001	***
c__Alphaproteobacteria.804449	0.363	0.0001	***
f__Flavobacteriaceae.617834	0.358	0.0001	***
f__Rhodobacteraceae.534690	0.357	0.0001	***
c__Alphaproteobacteria.586736	0.356	0.0001	***
f__Pelagibacteraceae.556042	0.338	0.0001	***
f__Rhodobacteraceae.645011	0.336	0.0001	***
f__Flavobacteriaceae.1108367	0.329	0.0001	***
f__Flavobacteriaceae.697681	0.323	0.0001	***
f__Rhodobacteraceae.574650	0.317	0.0001	***
f__Cryomorphaceae.666579	0.314	0.0001	***
f__Pelagibacteraceae.352844	0.313	0.0001	***
f__Verrucomicrobiaceae.161217	0.312	0.0001	***
c__Alphaproteobacteria.347364	0.311	0.0001	***
f__HTCC2089.569669	0.309	0.0001	***
g__Synechococcus.831789	0.306	0.0001	***
c__Alphaproteobacteria.347218	0.303	0.0001	***
g__Polaribacter.28929	0.3	0.0001	***
f__SAR86.1712363	0.296	0.0001	***
Unassigned.New.ReferenceOTU12	0.296	0.0001	***
g__Ulvibacter.774258	0.294	0.0001	***
f__Rhodobacteraceae.347362	0.292	0.0001	***
f__Pelagibacteraceae.345461	0.291	0.0001	***
f__Flavobacteriaceae.644693	0.29	0.0001	***
g__Flavobacterium.689465	0.289	0.0001	***
f__Flavobacteriaceae.660687	0.283	0.0001	***
f__Flavobacteriaceae.537283	0.283	0.0001	***
f__NS9.118269	0.283	0.0002	***
g__Balneola.318137	0.281	0.0001	***
o__Rhizobiales.674956	0.28	0.0001	***
f__Rhodobacteraceae.547612	0.278	0.0001	***
f__Flavobacteriaceae.4475224	0.277	0.0001	***
o__Flavobacteriales.587244	0.276	0.0001	***
f__Rhodobacteraceae.714708	0.275	0.0001	***
f__Flavobacteriaceae.311600	0.274	0.0001	***
f__NS11.12.164181	0.273	0.0001	***
Unassigned.New.ReferenceOTU215	0.272	0.0001	***
f__Verrucomicrobiaceae.155913	0.27	0.0002	***
f__Rhodobacteraceae.272142	0.269	0.0001	***
f__Cryomorphaceae.232905	0.269	0.0001	***
g__Synechococcus.557211	0.269	0.0001	***
f__Flavobacteriaceae.512681	0.268	0.0001	***
c__Alphaproteobacteria.356368	0.26	0.0001	***
g__Polaribacter.3228682	0.258	0.0002	***
f__Flavobacteriaceae.592771	0.249	0.0001	***
g__Synechococcus.231908	0.248	0.0002	***
f__Rhodobacteraceae.30068	0.248	0.0002	***
g__Polaribacter.586650	0.246	0.0005	***
f__Piscirickettsiaceae.839107	0.238	0.0005	***
f__Verrucomicrobiaceae.New.ReferenceOTU6	0.238	0.0006	***
g__Glaciecola.807112	0.236	0.0003	***
Unassigned.New.ReferenceOTU55	0.234	0.0001	***
f__Pelagibacteraceae.307744	0.232	0.0011	**
f__OM27.New.ReferenceOTU164	0.231	0.0004	***
f__Rhodobacteraceae.785501	0.23	0.0007	***
f__Cyanobacteriaceae.3415753	0.228	0.0004	***
f__Rhodobacteraceae.692164	0.227	0.0009	***
f__Rhodobacteraceae.318340	0.226	0.0011	**
f__Rhodobacteraceae.229420	0.224	0.0008	***
o__Rickettsiales.New.CleanUp.ReferenceOTU5	0.224	0.001	***
g__Prochlorococcus.227663	0.223	0.001	***
f__Flavobacteriaceae.542904	0.223	0.0005	***
f__Pelagibacteraceae.787847	0.222	0.0014	**
o__Flavobacteriales.834306	0.219	0.0014	**
g__Polaribacter.81397	0.214	0.0013	**
o__Flavobacteriales.613128	0.212	0.0012	**
f__Pelagibacteraceae.346578	0.211	0.0018	**
o__Kiloniellales.1108696	0.207	0.002	**
f__Flammeovirgaceae.919715	0.205	0.0037	**
g__Fluviicola.826195	0.199	0.0029	**
f__Pelagibacteraceae.321861	0.198	0.0035	**
f__Cryomorphaceae.583651	0.196	0.0021	**
g__Vibrio.228086	0.191	0.0037	**
o__Flavobacteriales.1112328	0.19	0.0063	**
g__Vibrio.567653	0.187	0.0034	**
f__Synechococcaceae.2352826	0.187	0.0021	**
f__Colwelliaceae.583907	0.186	0.0063	**
o__Rickettsiales.533072	0.186	0.0065	**
f__Flavobacteriaceae.659486	0.183	0.0071	**
g__Fluviicola.228555	0.182	0.0083	**
f__Alteromonadaceae.1918737	0.182	0.0036	**
o__agg27.1110857	0.182	0.005	**
f__Oceanospirillaceae.535135	0.179	0.0106	*
f__Flavobacteriaceae.264786	0.175	0.0107	*
o__Flavobacteriales.4419588	0.173	0.013	*
f__Flavobacteriaceae.124751	0.172	0.0092	**
g__JTB248.153017	0.171	0.0085	**
f__Saprospiraceae.242559	0.17	0.0134	*
g__Phaeobacter.696544	0.17	0.0069	**
g__Verrucomicrobium.New.ReferenceOTU8	0.167	0.0076	**
g__Verrucomicrobium.587060	0.165	0.0073	**
f__Flavobacteriaceae.268530	0.164	0.0178	*
g__Polaribacter.1140679	0.159	0.0214	*
o__Actinomycetales.270517	0.158	0.0182	*
f__OM27.New.ReferenceOTU51	0.156	0.0217	*
g__Verrucomicrobium.580739	0.156	0.0211	*
f__Cryomorphaceae.172515	0.155	0.0273	*
o__Rickettsiales.234239	0.154	0.026	*
f__SAR86.650699	0.153	0.0266	*
f__Cryomorphaceae.179922	0.152	0.0245	*
g__Aquimarina.New.ReferenceOTU144	0.151	0.016	*
o__Spirobacillales.584994	0.151	0.0303	*
o__Flavobacteriales.969060	0.15	0.0293	*
f__Flavobacteriaceae.New.ReferenceOTU81	0.15	0.0293	*
g__Synechococcus.202572	0.149	0.0327	*
f__OM27.816752	0.148	0.0189	*
f__Oceanospirillaceae.970344	0.145	0.0368	*
g__Synechococcus.550168	0.144	0.0379	*
g__HTCC2207.536760	0.137	0.0495	*
g__Verrucomicrobium.New.ReferenceOTU96	0.137	0.0412	*
---
Signif. codes: 0 ‘***’ 0.001 ‘**’ 0.01 ‘*’ 0.05 ‘.’ 0.1 ‘ ’ 1

## Sheet: Size Fraction
Multilevel pattern analysis
---------------------------
Association function: r.g
Significance level (alpha): 0.05
Total number of species: 390
Selected number of species: 324
Number of species associated to 1 group: 324
List of species associated to each combination:
Group FL #sps. 115
Species	stat	p.value
f__Pelagibacteraceae.637092	0.649	0.0001	***
o__Oceanospirillales.1712364	0.554	0.0001	***
f__Rhodobacteraceae.316226	0.526	0.0001	***
f__Pelagibacteraceae.787847	0.512	0.0001	***
f__Pelagibacteraceae.311349	0.508	0.0001	***
f__Flammeovirgaceae.919715	0.494	0.0001	***
f__SAR86.685508	0.482	0.0001	***
g__Pseudoruegeria.45295	0.453	0.0001	***
f__Pelagibacteraceae.307744	0.446	0.0001	***
f__Pelagibacteraceae.1016465	0.443	0.0001	***
f__Flavobacteriaceae.542823	0.414	0.0001	***
f__Pelagibacteraceae.4432601	0.411	0.0001	***
f__Flavobacteriaceae.691928	0.402	0.0001	***
f__Pelagibacteraceae.317958	0.399	0.0001	***
f__SAR86.337129	0.396	0.0001	***
f__Rhodospirillaceae.829989	0.392	0.0001	***
o__Rickettsiales.533072	0.39	0.0001	***
g__HTCC.571659	0.39	0.0001	***
f__Oceanospirillaceae.535135	0.386	0.0001	***
f__Pelagibacteraceae.830091	0.382	0.0001	***
f__Pelagibacteraceae.1144814	0.381	0.0001	***
f__Flavobacteriaceae.1000656	0.376	0.0001	***
f__SAR86.4481238	0.37	0.0001	***
f__Rhodobacteraceae.785501	0.368	0.0001	***
g__Flavobacterium.689465	0.364	0.0001	***
f__Flavobacteriaceae.311600	0.353	0.0001	***
c__Alphaproteobacteria.347218	0.351	0.0001	***
f__Pelagibacteraceae.New.ReferenceOTU14	0.321	0.0001	***
f__SAR86.1712363	0.316	0.0001	***
c__Alphaproteobacteria.804449	0.315	0.0001	***
f__SAR324.834526	0.311	0.0001	***
f__Pelagibacteraceae.556042	0.311	0.0001	***
f__Pelagibacteraceae.1011514	0.311	0.0001	***
c__Alphaproteobacteria.312974	0.308	0.0001	***
o__Oceanospirillales.533354	0.302	0.0001	***
f__Piscirickettsiaceae.839107	0.301	0.0001	***
f__Oceanospirillaceae.970344	0.301	0.0001	***
f__SAR86.567623	0.296	0.0001	***
f__Pelagibacteraceae.52749	0.294	0.0001	***
f__NS9.1001040	0.294	0.0001	***
f__Rhodobacteraceae.714708	0.293	0.0001	***
g__Alteromonas.580254	0.292	0.0001	***
f__SAR86.564740	0.287	0.0001	***
f__SAR86.650699	0.285	0.0001	***
o__Flavobacteriales.294793	0.277	0.0001	***
f__Oceanospirillaceae.931438	0.276	0.0001	***
o__Flavobacteriales.587244	0.271	0.0001	***
f__Rhodobacteraceae.804483	0.271	0.0001	***
f__Rhodobacteraceae.574650	0.268	0.0001	***
f__Pelagibacteraceae.352844	0.261	0.0001	***
o__Rickettsiales.347274	0.261	0.0001	***
f__Pelagibacteraceae.345461	0.259	0.0001	***
Unassigned.New.ReferenceOTU12	0.253	0.0001	***
f__SAR86.829879	0.242	0.0001	***
f__Flavobacteriaceae.537283	0.241	0.0001	***
f__Pelagibacteraceae.320187	0.239	0.0001	***
f__SAR324.6258	0.237	0.0001	***
o__Rhizobiales.674956	0.234	0.0001	***
f__Pelagibacteraceae.833636	0.232	0.0001	***
f__Pelagibacteraceae.326484	0.229	0.0001	***
f__Rhodobacteraceae.347362	0.227	0.0001	***
f__Pelagibacteraceae.356463	0.226	0.0002	***
f__Piscirickettsiaceae.831455	0.225	0.0001	***
g__Balneola.318137	0.223	0.0001	***
f__ZA3409c.814290	0.222	0.0001	***
f__Pelagibacteraceae.343006	0.219	0.0003	***
f__Rhodobacteraceae.4377968	0.215	0.0001	***
f__Pelagibacteraceae.660076	0.215	0.0002	***
f__Pelagibacteraceae.327828	0.214	0.0001	***
f__Flavobacteriaceae.512681	0.213	0.0002	***
f__Piscirickettsiaceae.60638	0.208	0.0001	***
o__Rickettsiales.324708	0.204	0.0002	***
f__Rhodobacteraceae.272142	0.202	0.0001	***
f__A714017.832702	0.195	0.0001	***
f__Pelagibacteraceae.564801	0.192	0.0004	***
f__Pelagibacteraceae.352278	0.192	0.0005	***
f__SAR324.4471661	0.191	0.0001	***
o__Flavobacteriales.4419588	0.191	0.0003	***
f__Pelagibacteraceae.556020	0.191	0.0004	***
o__Flavobacteriales.235889	0.191	0.0001	***
g__Nitrospina.813870	0.191	0.0001	***
f__Flammeovirgaceae.837890	0.185	0.0001	***
f__Rhodobacteraceae.569286	0.182	0.0003	***
f__SAR86.125125	0.181	0.0001	***
f__Rhodobacteraceae.534690	0.179	0.0015	**
g__Nitrospina.558386	0.176	0.0008	***
g__Pseudoalteromonas.935060	0.176	0.0002	***
f__Pelagibacteraceae.838668	0.173	0.0019	**
g__Alteromonas.552227	0.17	0.0018	**
o__Rickettsiales.234239	0.169	0.0012	**
f__Pelagibacteraceae.826648	0.167	0.0019	**
f__Flammeovirgaceae.228107	0.166	0.0021	**
g__SargSea.WGS.834856	0.165	0.0001	***
o__Rickettsiales.New.CleanUp.ReferenceOTU5	0.164	0.002	**
c__Alphaproteobacteria.586736	0.164	0.0028	**
g__Pseudomonas.189563	0.161	0.0009	***
g__Pseudoalteromonas.561543	0.16	0.0006	***
o__Thiohalorhabdales.833015	0.159	0.0026	**
f__Alteromonadaceae.814389	0.153	0.0063	**
Unassigned.New.ReferenceOTU215	0.152	0.0026	**
o__Flavobacteriales.146541	0.151	0.0063	**
f__Cryomorphaceae.666579	0.14	0.0094	**
g__HTCC2207.96014	0.135	0.0123	*
f__Pelagibacteraceae.839475	0.133	0.0151	*
g__SargSea.WGS.828796	0.129	0.0039	**
g__Prochlorococcus.227663	0.129	0.0181	*
c__Alphaproteobacteria.104788	0.125	0.0186	*
f__Pelagibacteraceae.346578	0.124	0.0215	*
f__Rhodobacteraceae.135302	0.122	0.0124	*
o__Flavobacteriales.1138756	0.121	0.0007	***
c__Alphaproteobacteria.335943	0.121	0.0289	*
f__Pelagibacteraceae.321861	0.115	0.036	*
g__Pseudoalteromonas.526534	0.106	0.0424	*
g__Pseudoalteromonas.New.ReferenceOTU21	0.105	0.0056	**
o__S1198.New.ReferenceOTU54	0.068	0.0121	*
Group PA #sps. 209
Species	stat	p.value
g__Fluviicola.228555	0.582	0.0001	***
f__Pirellulaceae.149272	0.522	0.0001	***
f__OM60.630330	0.5	0.0001	***
f__JTB38.351152	0.491	0.0001	***
f__Verrucomicrobiaceae.544574	0.477	0.0001	***
o__CL500.15.813173	0.47	0.0001	***
f__Syntrophobacteraceae.560172	0.433	0.0001	***
f__Flavobacteriaceae.2450	0.419	0.0001	***
f__Cryomorphaceae.784642	0.418	0.0001	***
g__Saprospira.4352353	0.41	0.0001	***
f__Rhodobacteraceae.645555	0.41	0.0001	***
g__Crocinitomix.1140343	0.408	0.0001	***
f__Saprospiraceae.242559	0.408	0.0001	***
f__Flavobacteriaceae.659486	0.4	0.0001	***
f__Hyphomicrobiaceae.New.ReferenceOTU18	0.399	0.0001	***
Unassigned.New.ReferenceOTU477	0.385	0.0001	***
g__Fluviicola.4365041	0.377	0.0001	***
g__Rubritalea.805384	0.375	0.0001	***
f__JTB38.111722	0.374	0.0001	***
f__Flavobacteriaceae.1136524	0.372	0.0001	***
f__JTB38.New.ReferenceOTU10	0.37	0.0001	***
f__OM27.590339	0.364	0.0001	***
f__Flavobacteriaceae.263652	0.361	0.0001	***
f__Saprospiraceae.681312	0.359	0.0001	***
f__Rhodobacteraceae.730637	0.356	0.0001	***
f__Cryomorphaceae.179922	0.353	0.0001	***
g__Winogradskyella.278602	0.348	0.0001	***
o__Syntrophobacterales.792011	0.346	0.0001	***
g__Marinicella.240274	0.346	0.0001	***
o__Actinomycetales.759855	0.345	0.0001	***
g__Saprospira.105211	0.345	0.0001	***
o__Flavobacteriales.4295701	0.343	0.0001	***
g__Fluviicola.249254	0.341	0.0001	***
f__Verrucomicrobiaceae.3603504	0.338	0.0001	***
g__Synechococcus.831789	0.332	0.0001	***
g__Crocinitomix.162765	0.331	0.0001	***
f__Cryomorphaceae.573049	0.327	0.0001	***
g__Erythrobacter.593720	0.326	0.0001	***
f__Verrucomicrobiaceae.564853	0.326	0.0001	***
f__JTB38.2188457	0.319	0.0001	***
f__Cryomorphaceae.590041	0.318	0.0001	***
g__Polaribacter.547018	0.317	0.0001	***
f__OM27.New.ReferenceOTU22	0.317	0.0001	***
o__Acidimicrobiales.New.ReferenceOTU29	0.316	0.0001	***
o__Flavobacteriales.834306	0.311	0.0001	***
f__OM27.New.ReferenceOTU73	0.31	0.0001	***
g__Lewinella.259026	0.308	0.0001	***
f__JTB38.838777	0.308	0.0001	***
f__OM27.4339479	0.307	0.0001	***
g__JTB248.155856	0.306	0.0001	***
f__Flavobacteriaceae.279006	0.306	0.0001	***
f__Flavobacteriaceae.586530	0.305	0.0001	***
c__Gemm.2.148154	0.303	0.0001	***
f__JTB38.4469414	0.302	0.0001	***
g__Persicirhabdus.809179	0.299	0.0001	***
f__Verrucomicrobiaceae.New.ReferenceOTU6	0.295	0.0001	***
g__Ulvibacter.543487	0.295	0.0001	***
o__Thiohalorhabdales.4406969	0.295	0.0001	***
f__JTB38.New.ReferenceOTU19	0.287	0.0001	***
f__Vibrionaceae.111168	0.287	0.0001	***
f__OM27.819433	0.285	0.0001	***
f__Piscirickettsiaceae.311213	0.282	0.0001	***
f__OM27.160388	0.282	0.0001	***
g__Saprospira.New.ReferenceOTU63	0.281	0.0001	***
g__Ulvibacter.774258	0.281	0.0001	***
f__OM27.New.ReferenceOTU82	0.28	0.0001	***
f__Verrucomicrobiaceae.155913	0.28	0.0001	***
g__Fluviicola.832894	0.277	0.0001	***
o__Flavobacteriales.156530	0.276	0.0001	***
g__Loktanella.New.ReferenceOTU39	0.275	0.0001	***
f__OM27.New.ReferenceOTU75	0.274	0.0001	***
o__agg27.564055	0.272	0.0001	***
g__Phaeobacter.696544	0.271	0.0001	***
o__Kiloniellales.1108696	0.271	0.0001	***
f__Verrucomicrobiaceae.846727	0.27	0.0001	***
f__Rhodobacteraceae.807443	0.27	0.0001	***
o__agg27.828348	0.263	0.0001	***
o__Sphingobacteriales.248998	0.263	0.0001	***
f__JTB38.593056	0.263	0.0001	***
f__Pirellulaceae.938327	0.263	0.0001	***
g__Fluviicola.826195	0.262	0.0001	***
g__Verrucomicrobium.580739	0.261	0.0001	***
g__Glaciecola.807112	0.259	0.0001	***
f__JTB38.831410	0.258	0.0001	***
f__JTB38.838458	0.257	0.0001	***
g__Lewinella.344629	0.256	0.0001	***
o__agg27.242961	0.256	0.0001	***
g__Plesiocystis.New.ReferenceOTU37	0.255	0.0001	***
g__Anaerospora.75332	0.254	0.0001	***
f__OM27.New.ReferenceOTU69	0.254	0.0001	***
f__OM27.New.ReferenceOTU119	0.254	0.0001	***
o__agg27.788551	0.252	0.0001	***
f__Cryomorphaceae.172515	0.252	0.0001	***
o__PB19.545632	0.25	0.0001	***
f__OM27.New.ReferenceOTU28	0.247	0.0001	***
p__Planctomycetes.New.ReferenceOTU38	0.247	0.0001	***
o__agg27.579975	0.247	0.0001	***
f__Verrucomicrobiaceae.161217	0.246	0.0001	***
f__JTB38.559828	0.245	0.0001	***
c__Deltaproteobacteria.New.ReferenceOTU31	0.245	0.0001	***
Unassigned.New.ReferenceOTU55	0.243	0.0001	***
f__OM27.577706	0.243	0.0001	***
f__OM27.New.ReferenceOTU117	0.239	0.0001	***
o__Myxococcales.816157	0.235	0.0001	***
f__Flavobacteriaceae.617834	0.233	0.0001	***
o__Alteromonadales.534841	0.233	0.0001	***
g__Loktanella.585648	0.233	0.0001	***
o__agg27.New.ReferenceOTU169	0.232	0.0001	***
o__CL500.15.565890	0.232	0.0001	***
o__Sphingobacteriales.649229	0.231	0.0001	***
Unassigned.New.ReferenceOTU103	0.227	0.0001	***
f__OM27.New.ReferenceOTU164	0.224	0.0001	***
f__Moraxellaceae.580411	0.223	0.0001	***
f__OM27.New.ReferenceOTU4404	0.222	0.0001	***
f__Cyanobacteriaceae.3415753	0.219	0.0001	***
f__Cryomorphaceae.583651	0.218	0.0001	***
f__Flavobacteriaceae.264786	0.217	0.0001	***
f__Rhodospirillaceae.535304	0.217	0.0001	***
Unassigned.New.ReferenceOTU171	0.216	0.0001	***
f__Colwelliaceae.New.ReferenceOTU202	0.215	0.0001	***
f__OM27.New.ReferenceOTU163	0.21	0.0001	***
f__OM27.New.ReferenceOTU4	0.208	0.0001	***
o__Flavobacteriales.1112328	0.208	0.0001	***
g__JTB248.310713	0.207	0.0001	***
f__Rhodobacteraceae.81400	0.206	0.0001	***
f__Alteromonadaceae.31197	0.206	0.0001	***
f__Cryomorphaceae.232905	0.206	0.0001	***
f__Rhodobacteraceae.113817	0.205	0.0001	***
o__Acidimicrobiales.592877	0.202	0.0001	***
f__Colwelliaceae.806640	0.202	0.0001	***
Unassigned.New.CleanUp.ReferenceOTU9	0.201	0.0001	***
o__agg27.New.ReferenceOTU106	0.201	0.0001	***
f__Flavobacteriaceae.New.ReferenceOTU81	0.201	0.0001	***
f__Rhodobacteraceae.4443632	0.2	0.0001	***
g__Polaribacter.1140679	0.199	0.0001	***
c__Pla3.579236	0.198	0.0001	***
p__Planctomycetes.819298	0.198	0.0001	***
f__OM27.New.ReferenceOTU125	0.198	0.0001	***
o__WCHB1.41.New.ReferenceOTU62	0.197	0.0001	***
o__Flavobacteriales.585674	0.196	0.0001	***
o__Flavobacteriales.825156	0.191	0.0001	***
f__Rhodobacteraceae.536793	0.191	0.0001	***
f__OM27.228868	0.191	0.0001	***
f__OM27.New.ReferenceOTU51	0.189	0.0001	***
f__Colwelliaceae.254533	0.187	0.0001	***
f__Flavobacteriaceae.1108367	0.187	0.0001	***
g__Tenacibaculum.748706	0.185	0.0001	***
g__Saprospira.578339	0.184	0.0001	***
g__Vibrio.567653	0.182	0.0001	***
f__Flavobacteriaceae.660687	0.182	0.0007	***
g__Vibrio.228086	0.181	0.0001	***
f__Lentisphaeraceae.535916	0.178	0.0001	***
g__Synechococcus.202572	0.178	0.0001	***
o__agg27.1110857	0.178	0.0001	***
g__Verrucomicrobium.New.ReferenceOTU96	0.177	0.0002	***
f__JTB38.659717	0.175	0.0001	***
f__OM27.New.ReferenceOTU23	0.175	0.0001	***
o__Flavobacteriales.613128	0.174	0.0009	***
o__Spirobacillales.584994	0.17	0.0004	***
f__Colwelliaceae.233487	0.17	0.0001	***
f__Erythrobacteraceae.582344	0.17	0.0005	***
o__Alteromonadales.New.ReferenceOTU152	0.169	0.0001	***
g__Sphingobium.585708	0.169	0.0003	***
g__Aquimarina.New.ReferenceOTU144	0.168	0.0001	***
o__Spirobacillales.New.ReferenceOTU167	0.168	0.0001	***
f__Flavobacteriaceae.644693	0.167	0.0006	***
g__JTB248.153017	0.167	0.0001	***
f__OM27.New.ReferenceOTU90	0.166	0.0001	***
g__Alcanivorax.818315	0.165	0.0004	***
f__Rhodobacteraceae.692164	0.164	0.0013	**
f__Alteromonadaceae.1918737	0.163	0.0001	***
o__GMD14H09.New.ReferenceOTU24	0.163	0.0001	***
f__Flavobacteriaceae.124751	0.161	0.0021	**
g__Trichodesmium.New.ReferenceOTU57	0.161	0.0001	***
f__Colwelliaceae.239225	0.159	0.0001	***
g__Luteolibacter.156413	0.159	0.0001	***
f__Colwelliaceae.81146	0.158	0.0001	***
f__OM27.New.ReferenceOTU34	0.156	0.0001	***
o__Flavobacteriales.228608	0.15	0.0034	**
g__JTB248.810334	0.15	0.0001	***
f__Flavobacteriaceae.542904	0.149	0.0022	**
g__Alteromonas.565946	0.149	0.0057	**
c__Deltaproteobacteria.New.ReferenceOTU100	0.147	0.0001	***
g__Verrucomicrobium.587060	0.144	0.0001	***
g__Verrucomicrobium.New.ReferenceOTU8	0.137	0.0005	***
g__Pelagicoccus.New.ReferenceOTU122	0.136	0.0008	***
f__Verrucomicrobiaceae.154124	0.135	0.0001	***
g__Coraliomargarita.807632	0.135	0.014	*
f__OM27.New.ReferenceOTU165	0.134	0.0001	***
f__Colwelliaceae.244479	0.134	0.0034	**
f__OM27.816752	0.129	0.0003	***
c__Pla3.555348	0.128	0.0006	***
g__BD2.13.New.ReferenceOTU396	0.126	0.0001	***
f__OM27.New.ReferenceOTU52	0.126	0.0001	***
g__Pseudomonas.170417	0.12	0.0031	**
f__Simkaniaceae.217851	0.119	0.0001	***
f__Colwelliaceae.79265	0.118	0.0001	***
g__Alcanivorax.789725	0.118	0.0173	*
g__Methylobacterium.542475	0.118	0.0285	*
g__Saprospira.New.ReferenceOTU248	0.113	0.0002	***
f__Vibrionaceae.1562631	0.111	0.0001	***
o__Flavobacteriales.969060	0.108	0.044	*
f__Nostocaceae.569165	0.107	0.0002	***
f__Synechococcaceae.2352826	0.106	0.0427	*
f__Rhodobacteraceae.1110598	0.101	0.0026	**
g__Rubritalea.New.ReferenceOTU176	0.098	0.0214	*
c__.Lentisphaeria..New.ReferenceOTU104	0.095	0.0001	***
f__OM27.581583	0.093	0.0001	***
g__Leeuwenhoekiella.636147	0.072	0.0466	*
---
Signif.	codes:	0	‘***’	0.001	‘**’	0.01	‘*’	0.05	‘.’	0.1	‘	’	1

## Sheet: Shelf position
> inv = multipatt(abund, shelf, func = "r.g", control = how(nperm=9999), duleg = TRUE)
> summary(inv)
Multilevel pattern analysis
---------------------------
Association function: r.g
Significance level (alpha): 0.05
Total number of species: 390
Selected number of species: 236
Number of species associated to 1 group: 236
Number of species associated to 2 groups: 0
List of species associated to each combination:
Group Off Shelf #sps. 77
Species	stat	p.value
o__Rickettsiales.347274	0.476	0.0001	***
f__Pelagibacteraceae.838668	0.425	0.0001	***
f__Pelagibacteraceae.234504	0.418	0.0001	***
f__Pelagibacteraceae.327828	0.392	0.0001	***
g__Alteromonas.565946	0.385	0.0001	***
f__Flammeovirgaceae.228107	0.366	0.0001	***
f__Pelagibacteraceae.343006	0.366	0.0001	***
c__Alphaproteobacteria.104788	0.361	0.0001	***
f__Pelagibacteraceae.356463	0.348	0.0001	***
f__Pelagibacteraceae.564801	0.348	0.0001	***
f__Pelagibacteraceae.320187	0.345	0.0001	***
f__Pelagibacteraceae.352278	0.337	0.0001	***
g__Alteromonas.552227	0.337	0.0001	***
o__Rickettsiales.324708	0.332	0.0001	***
f__Pelagibacteraceae.326484	0.322	0.0001	***
o__Flavobacteriales.228608	0.32	0.0001	***
f__Pelagibacteraceae.543492	0.319	0.0001	***
g__Pseudoalteromonas.8965	0.316	0.0001	***
o__Rickettsiales.234239	0.315	0.0001	***
f__Pelagibacteraceae.660076	0.31	0.0001	***
o__Arctic97B.4.4259472	0.309	0.0001	***
f__Pelagibacteraceae.321861	0.309	0.0001	***
f__Pelagibacteraceae.826141	0.3	0.0001	***
f__Pelagibacteraceae.346578	0.288	0.0001	***
g__Pseudoalteromonas.935060	0.282	0.0001	***
f__Pelagibacteraceae.833636	0.274	0.0002	***
f__Pelagibacteraceae.317958	0.27	0.0002	***
f__Rhodobacteraceae.229420	0.26	0.0001	***
g__Pseudoalteromonas.40554	0.254	0.0001	***
g__Pseudoalteromonas.561543	0.249	0.0002	***
g__Pseudoalteromonas.827726	0.249	0.0004	***
f__SAR324.6258	0.241	0.0005	***
f__Rhodobacteraceae.318340	0.239	0.0003	***
f__Piscirickettsiaceae.60638	0.234	0.0007	***
f__Pelagibacteraceae.556020	0.231	0.0009	***
o__Rickettsiales.New.CleanUp.ReferenceOTU5	0.23	0.0011	**
g__Pseudoalteromonas.526534	0.227	0.0001	***
g__Alcanivorax.818315	0.226	0.0007	***
f__Erythrobacteraceae.582344	0.221	0.0008	***
o__agg27.579975	0.221	0.0021	**
g__Methylobacterium.261182	0.219	0.0004	***
g__Oleibacter.160907	0.218	0.0014	**
g__Methylobacterium.542475	0.214	0.0021	**
g__Pseudomonas.170417	0.21	0.0001	***
f__OM27.819433	0.207	0.0035	**
g__Prochlorococcus.227663	0.204	0.0043	**
f__Moraxellaceae.580411	0.202	0.0031	**
o__agg27.1110857	0.198	0.0045	**
f__Thiohalorhabdaceae.837317	0.195	0.0056	**
f__Halomonadaceae.554937	0.194	0.005	**
g__Sphingobium.585708	0.194	0.0021	**
o__CL500.15.565890	0.194	0.0045	**
f__Rhodobacteraceae.547612	0.194	0.0066	**
f__JTB38.New.ReferenceOTU19	0.193	0.0074	**
g__Pseudoalteromonas.New.ReferenceOTU21	0.192	0.0001	***
c__Gammaproteobacteria.814067	0.19	0.0026	**
f__Flavobacteriaceae.859512	0.189	0.0082	**
c__Alphaproteobacteria.347364	0.178	0.0126	*
g__Pseudoalteromonas.555829	0.178	0.0001	***
g__Sphingomonas.580992	0.177	0.0142	*
f__Pelagibacteraceae.826648	0.177	0.0136	*
f__Alteromonadaceae.1918737	0.176	0.0094	**
o__Flavobacteriales.156530	0.174	0.015	*
f__JTB38.838458	0.171	0.0208	*
g__Pseudoalteromonas.1931738	0.169	0.0001	***
f__OM27.4339479	0.169	0.0213	*
f__Rhodobacteraceae.4377968	0.167	0.0182	*
g__Alcanivorax.789725	0.166	0.0193	*
f__Verrucomicrobiaceae.846727	0.159	0.0294	*
g__Nocardioides.1131858	0.156	0.0355	*
g__Trichodesmium.New.ReferenceOTU57	0.156	0.0403	*
f__Alteromonadaceae.1108694	0.154	0.0346	*
f__JTB38.831410	0.151	0.0424	*
f__Pelagibacteraceae.839550	0.149	0.0409	*
f__Alteromonadaceae.814389	0.146	0.049	*
g__Leeuwenhoekiella.636147	0.134	0.0006	***
g__Ralstonia.783719	0.132	0.0083	**
Group On Shelf #sps. 115
Species	stat	p.value
f__NS11.12.164181	0.55	0.0001	***
f__Pelagibacteraceae.787847	0.511	0.0001	***
o__Flavobacteriales.146541	0.477	0.0001	***
g__Verrucomicrobium.580739	0.439	0.0001	***
f__Verrucomicrobiaceae.564853	0.431	0.0001	***
f__NS9.1001040	0.424	0.0001	***
o__Actinomycetales.759855	0.419	0.0001	***
g__HTCC.571659	0.393	0.0001	***
f__Flavobacteriaceae.311600	0.384	0.0001	***
o__Flavobacteriales.294793	0.384	0.0001	***
f__Verrucomicrobiaceae.3603504	0.382	0.0001	***
f__Verrucomicrobiaceae.544574	0.358	0.0001	***
o__Flavobacteriales.613128	0.349	0.0001	***
f__Saprospiraceae.242559	0.338	0.0001	***
f__Verrucomicrobiaceae.161217	0.337	0.0001	***
f__Hyphomicrobiaceae.New.ReferenceOTU18	0.336	0.0001	***
f__Rhodobacteraceae.272142	0.328	0.0001	***
c__Alphaproteobacteria.804449	0.326	0.0001	***
o__Syntrophobacterales.792011	0.325	0.0001	***
f__Rhodospirillaceae.535304	0.322	0.0001	***
g__Persicirhabdus.809179	0.321	0.0001	***
f__Flavobacteriaceae.263652	0.321	0.0001	***
f__NS9.590564	0.319	0.0001	***
f__Cryomorphaceae.590041	0.318	0.0001	***
f__Rhodobacteraceae.645011	0.317	0.0001	***
g__Polaribacter.3228682	0.316	0.0002	***
f__Rhodobacteraceae.804483	0.314	0.0001	***
f__OM27.New.ReferenceOTU22	0.312	0.0001	***
o__Flavobacteriales.4295701	0.308	0.0001	***
f__Flavobacteriaceae.279006	0.307	0.0001	***
f__Oceanospirillaceae.970344	0.306	0.0001	***
o__Flavobacteriales.825156	0.306	0.0001	***
f__Pirellulaceae.149272	0.304	0.0001	***
g__Ulvibacter.543487	0.294	0.0001	***
f__Flavobacteriaceae.691928	0.292	0.0001	***
g__Fluviicola.249254	0.29	0.0001	***
f__Synechococcaceae.2352826	0.29	0.0001	***
f__OM27.590339	0.283	0.0001	***
f__OM60.630330	0.281	0.0003	***
c__Gemm.2.148154	0.279	0.0001	***
f__Flavobacteriaceae.1000656	0.277	0.0002	***
f__OM27.New.ReferenceOTU34	0.277	0.0002	***
f__Pelagibacteraceae.637092	0.261	0.0003	***
o__Sphingobacteriales.248998	0.258	0.0001	***
f__OM27.577706	0.255	0.0001	***
f__Cryomorphaceae.666579	0.25	0.0005	***
f__Rhodobacteraceae.534690	0.249	0.0006	***
o__agg27.242961	0.248	0.0004	***
g__Ulvibacter.774258	0.244	0.0007	***
f__Flavobacteriaceae.659486	0.244	0.0004	***
g__Polaribacter.28929	0.244	0.0009	***
o__Acidimicrobiales.New.ReferenceOTU29	0.243	0.0001	***
f__Rhodobacteraceae.645555	0.243	0.0006	***
g__Fluviicola.228555	0.24	0.0012	**
o__Kiloniellales.1108696	0.24	0.0003	***
f__Pelagibacteraceae.52749	0.24	0.0004	***
f__Rhodobacteraceae.807443	0.24	0.0004	***
f__Pirellulaceae.938327	0.239	0.0005	***
g__Pseudoruegeria.45295	0.235	0.0007	***
f__Verrucomicrobiaceae.155913	0.234	0.0015	**
o__Alteromonadales.534841	0.229	0.0007	***
f__JTB38.351152	0.228	0.0013	**
f__Flavobacteriaceae.268530	0.222	0.0004	***
f__Flavobacteriaceae.264786	0.218	0.0011	**
f__Pelagibacteraceae.4432601	0.217	0.0013	**
f__NS9.118269	0.216	0.0027	**
g__Phaeobacter.696544	0.216	0.0008	***
o__agg27.828348	0.212	0.0016	**
o__Spirobacillales.584994	0.211	0.0026	**
f__Flavobacteriaceae.New.ReferenceOTU81	0.208	0.004	**
g__Lewinella.344629	0.208	0.0027	**
g__Lewinella.259026	0.206	0.0035	**
f__Pelagibacteraceae.1144814	0.206	0.0029	**
g__Verrucomicrobium.New.ReferenceOTU96	0.205	0.0005	***
g__Balneola.318137	0.203	0.0045	**
f__Oceanospirillaceae.535135	0.203	0.0048	**
f__Cryomorphaceae.573049	0.203	0.0038	**
f__OM27.New.ReferenceOTU28	0.203	0.0029	**
g__Loktanella.585648	0.201	0.0003	***
g__Synechococcus.831789	0.198	0.0053	**
o__Flavobacteriales.1112328	0.193	0.0069	**
g__Crocinitomix.162765	0.19	0.0105	*
f__Pelagibacteraceae.New.ReferenceOTU14	0.189	0.0076	**
g__Glaciecola.807112	0.189	0.0099	**
o__Flavobacteriales.969060	0.188	0.003	**
f__OM27.New.ReferenceOTU90	0.188	0.0085	**
g__Verrucomicrobium.New.ReferenceOTU8	0.187	0.0025	**
g__Polaribacter.81397	0.187	0.0098	**
g__Verrucomicrobium.587060	0.183	0.0027	**
o__WCHB1.41.New.ReferenceOTU62	0.183	0.0002	***
g__Fluviicola.826195	0.181	0.0112	*
g__Polaribacter.547018	0.178	0.0141	*
f__SAR86.685508	0.177	0.0146	*
g__Synechococcus.202572	0.175	0.0133	*
f__Cryomorphaceae.583651	0.175	0.0151	*
f__Vibrionaceae.111168	0.174	0.015	*
f__OM27.816752	0.173	0.0128	*
g__Polaribacter.586650	0.17	0.0192	*
g__JTB248.153017	0.169	0.0197	*
f__OM27.New.ReferenceOTU69	0.169	0.0195	*
g__Flavobacterium.689465	0.167	0.0202	*
f__OM27.New.ReferenceOTU23	0.163	0.0254	*
o__GMD14H09.New.ReferenceOTU24	0.162	0.0143	*
c__Alphaproteobacteria.347218	0.161	0.0283	*
g__Polaribacter.1140679	0.161	0.0295	*
f__OM27.New.ReferenceOTU82	0.159	0.0316	*
g__Rubritalea.New.ReferenceOTU176	0.158	0.0115	*
f__Rhodobacteraceae.81400	0.155	0.0395	*
f__OM27.New.ReferenceOTU52	0.154	0.0046	**
g__Fluviicola.4365041	0.154	0.0353	*
f__Rhodobacteraceae.347362	0.149	0.0462	*
Unassigned.New.CleanUp.ReferenceOTU9	0.149	0.0381	*
g__Nitrospina.813870	0.148	0.0474	*
f__Rhodobacteraceae.1110598	0.146	0.0436	*
g__Luteolibacter.140683	0.143	0.04	*
Group Shelf Break #sps. 44
Species	stat	p.value
g__Saprospira.578339	0.278	0.0001	***
f__Flavobacteriaceae.2450	0.271	0.0002	***
f__Flavobacteriaceae.592771	0.261	0.0001	***
f__Colwelliaceae.254533	0.258	0.0001	***
f__SAR86.564740	0.253	0.0006	***
f__Rhodobacteraceae.30068	0.248	0.0004	***
g__HTCC2207.96014	0.248	0.0003	***
c__Alphaproteobacteria.586736	0.216	0.002	**
f__Pelagibacteraceae.307744	0.214	0.0025	**
f__SAR86.650699	0.213	0.0036	**
f__Cyanobacteriaceae.3415753	0.208	0.0029	**
f__Pelagibacteraceae.311349	0.208	0.0031	**
g__JTB248.310713	0.207	0.0008	***
g__JTB248.155856	0.206	0.0032	**
f__Rhodobacteraceae.703006	0.205	0.0046	**
f__Pelagibacteraceae.345461	0.202	0.0045	**
c__Alphaproteobacteria.356368	0.201	0.0013	**
o__Rickettsiales.533072	0.199	0.0048	**
f__HTCC2089.569669	0.197	0.0062	**
f__NS9.831425	0.195	0.0011	**
f__Flavobacteriaceae.697681	0.194	0.0074	**
f__Flavobacteriaceae.1136524	0.193	0.0074	**
f__Pelagibacteraceae.556042	0.193	0.0073	**
g__JTB248.810334	0.191	0.0016	**
f__Colwelliaceae.239225	0.19	0.0023	**
g__HTCC2207.536760	0.19	0.009	**
c__Alphaproteobacteria.312974	0.189	0.0081	**
f__Colwelliaceae.New.ReferenceOTU202	0.182	0.0087	**
f__Pelagibacteraceae.352844	0.177	0.0149	*
f__Flavobacteriaceae.1108367	0.175	0.0168	*
f__SAR86.829879	0.173	0.0158	*
o__Flavobacteriales.585674	0.166	0.0234	*
Unassigned.New.ReferenceOTU477	0.165	0.0258	*
o__Flavobacteriales.4419588	0.165	0.0261	*
f__OM27.New.ReferenceOTU125	0.162	0.0191	*
f__Pelagibacteraceae.1016465	0.159	0.027	*
f__SAR86.567623	0.156	0.0345	*
o__Oceanospirillales.533354	0.153	0.0382	*
f__Colwelliaceae.81146	0.153	0.0364	*
o__Flavobacteriales.1138756	0.152	0.0059	**
f__Pelagibacteraceae.1011514	0.146	0.0464	*
f__Simkaniaceae.217851	0.143	0.041	*
o__Flavobacteriales.235889	0.143	0.0404	*
f__Colwelliaceae.79265	0.129	0.0387	*
---
Signif. codes: 0 ‘***’ 0.001 ‘**’ 0.01 ‘*’ 0.05 ‘.’ 0.1 ‘ ’ 1
